# Supplementary material for: (3E,5E)-3,5-Bis(4-hy­droxy-3,5-di­methoxy­benzyl­idene)oxan-4-one monohydrate
Source: Acta Crystallogr Sect E Struct Rep Online. 2010 Nov 27;66(Pt 12):o3334. doi: 10.1107/S1600536810041930 (PMC3011648; doi:10.1107/S1600536810041930)
Supplement: Supplementary file 1 [file e-66-o3334-sup1.cif]

##############################################################################
###                                                                        ###
###        Electronic paper (Acta Crystallographica Section E)             ###
###                                                                        ###
##############################################################################
#                                                                            #
# This CIF contains the data in a paper accepted for publication in Acta     #
# Crystallographica Section E. It conforms to the requirements of Notes      #
# for Authors for Section E, and has been peer reviewed under the auspices   #
# of the IUCr Commission on Journals.                                        #
#                                                                            #
# Full details of the Crystallographic Information File format               #
# are given in the paper "The Crystallographic Information File (CIF):       #
# a New Standard Archive File for Crystallography" by S. R. Hall, F. H.      #
# Allen and I. D. Brown [Acta Cryst. (1991), A47, 655-685].                  #
#                                                                            #
# The current version of the core CIF dictionary is obtainable from          #
# ftp://ftp.iucr.org/pub/cif_core.dic. The current version number is 2.4.    #
#                                                                            #
# Software is freely available for graphical display of the structure(s) in  #
# this CIF.  For information consult the CIF home page http://www.iucr.org/  #
# cif/home.html                                                              #
#                                                                            #
# This file may be used for bona fide research purposes within the           #
# scientific community so long as proper attribution is given to the journal # 
# article from which it was obtained.                                        #
#                                                                            #
##############################################################################
                                             
data_global
_audit_creation_method     'form.cif (version 2.0)'
_journal_data_validation_number     ?
_journal_date_recd_electronic     2010-10-10
_journal_date_accepted     2010-10-16
_journal_name_full     'Acta Crystallographica, Section E'
_journal_year     2010
_journal_volume     66
_journal_issue     12
_journal_page_first     o3334
_journal_page_last     o3334
_journal_paper_category     QO
_journal_coeditor_code     XU5053
_publ_contact_author
;
      Huang, Hua-Rong
      Guangdong University of Technology
      Faculty of Chemical Engineering and Light Industry
      Guangzhou 510006, Guangdong
      People's Republic of China
;
_publ_contact_author_email     corihhr@yahoo.cn
_publ_contact_author_fax     ?
_publ_contact_author_phone     ?
_publ_section_title
;
(3<i>E</i>,5<i>E</i>)-3,5-Bis(4-hydroxy-3,5-dimethoxybenzylidene)oxan-4-one
monohydrate
;
loop_
    _publ_author_name
    _publ_author_address
    'Du, Zhi-Yun'
;     Guangdong University of Technology
      Faculty of Chemical Engineering and Light Industry
      Guangzhou 510006
      People's Republic of China
;
    'Huang, Hua-Rong'
;     Guangdong University of Technology
      Faculty of Chemical Engineering and Light Industry
      Guangzhou 510006
      People's Republic of China
;
    'Lu, Yu-Jun'
;     Guangdong University of Technology
      Faculty of Chemical Engineering and Light Industry
      Guangzhou 510006
      People's Republic of China
;
    'Zhang, Kun'
;     Guangdong University of Technology
      Faculty of Chemical Engineering and Light Industry
      Guangzhou 510006
      People's Republic of China
;
    'Fang, Yan-Xiong'
;     Guangdong University of Technology
      Faculty of Chemical Engineering and Light Industry
      Guangzhou 510006
      People's Republic of China
;
data_I
_audit_creation_method     SHELXL-97
_chemical_name_systematic
;
(3<i>E</i>,5<i>E</i>)-3,5-Bis(4-hydroxy-3,5-dimethoxybenzylidene)oxan-4-one
monohydrate
;
_chemical_name_common     ?
_chemical_formula_moiety     'C23 H24 O8, H2 O'
_chemical_formula_sum     'C23 H26 O9'
_chemical_formula_iupac     'C23 H24 O8, H2 O'
_chemical_formula_weight     446.44
_chemical_melting_point     ?
_symmetry_cell_setting     monoclinic
_symmetry_space_group_name_H-M     'P 21/c'
_symmetry_space_group_name_Hall     '-P 2ybc'
loop_
    _symmetry_equiv_pos_as_xyz
    'x, y, z'
    '-x, y+1/2, -z+1/2'
    '-x, -y, -z'
    'x, -y-1/2, z-1/2'
_cell_length_a     9.203(2)
_cell_length_b     14.145(3)
_cell_length_c     17.011(4)
_cell_angle_alpha     90.00
_cell_angle_beta     105.349(5)
_cell_angle_gamma     90.00
_cell_volume     2135.5(9)
_cell_formula_units_Z     4
_cell_measurement_reflns_used     3096
_cell_measurement_theta_min     2.71
_cell_measurement_theta_max     25.46
_cell_measurement_temperature     293(2)
_exptl_crystal_description     block
_exptl_crystal_colour     'pale yellow'
_exptl_crystal_size_max     0.43
_exptl_crystal_size_mid     0.40
_exptl_crystal_size_min     0.32
_exptl_crystal_density_diffrn     1.389
_exptl_crystal_density_meas     ?
_exptl_crystal_density_method     'not measured'
_exptl_crystal_F_000     944
_exptl_absorpt_coefficient_mu     0.107
_exptl_absorpt_correction_type     multi-scan
_exptl_absorpt_process_details     '(SADABS; Sheldrick, 1996)'
_exptl_absorpt_correction_T_min     0.9553
_exptl_absorpt_correction_T_max     0.9665
_exptl_special_details
;
The formulation was established by the NMR spectrum and ESI mass spectrum.
^1^H NMR (MSDO-d^6^, 300 MHz) \d (ppm): 9.03 (brs, 2H, -OH),
7.58 (s, 2H, -CH=), 6.70 (s, 4H, ArH), 4.95 (s, 4H, -CH~2~-O-CH~2~-),
3.81 (s, 12H, OCH~3~).
The ESI mass spectrum showed ions at 412.
;
_diffrn_ambient_temperature     293(2)
_diffrn_radiation_type     MoK\a
_diffrn_radiation_wavelength     0.71073
_diffrn_radiation_source     'fine-focus sealed tube'
_diffrn_radiation_monochromator     graphite
_diffrn_measurement_device_type     'Bruker SMART CCD 1000 area-detector'
_diffrn_measurement_method     '\f and \w scans'
_diffrn_detector_area_resol_mean     ?
_diffrn_reflns_number     12756
_diffrn_reflns_av_R_equivalents     0.0443
_diffrn_reflns_av_sigmaI/netI     0.0592
_diffrn_reflns_theta_min     1.90
_diffrn_reflns_theta_max     27.07
_diffrn_reflns_theta_full     27.07
_diffrn_measured_fraction_theta_max     0.989
_diffrn_measured_fraction_theta_full     0.989
_diffrn_reflns_limit_h_min     -11
_diffrn_reflns_limit_h_max     11
_diffrn_reflns_limit_k_min     -17
_diffrn_reflns_limit_k_max     18
_diffrn_reflns_limit_l_min     -12
_diffrn_reflns_limit_l_max     21
_diffrn_standards_number     0
_diffrn_standards_interval_count     .
_diffrn_standards_interval_time     .
_diffrn_standards_decay_%     ?
_refine_special_details
;
 Refinement of F^2^ against ALL reflections.  The weighted R-factor wR and
 goodness of fit S are based on F^2^, conventional R-factors R are based
 on F, with F set to zero for negative F^2^. The threshold expression of
 F^2^ > 2sigma(F^2^) is used only for calculating R-factors(gt) etc. and is
 not relevant to the choice of reflections for refinement.  R-factors based
 on F^2^ are statistically about twice as large as those based on F, and R-
 factors based on ALL data will be even larger.
;
_reflns_number_total     4650
_reflns_number_gt     2502
_reflns_threshold_expression     I>2sigma(I)
_refine_ls_structure_factor_coef     Fsqd
_refine_ls_matrix_type     full
_refine_ls_R_factor_all     0.1062
_refine_ls_R_factor_gt     0.0454
_refine_ls_wR_factor_gt     0.0942
_refine_ls_wR_factor_ref     0.1162
_refine_ls_goodness_of_fit_ref     0.993
_refine_ls_restrained_S_all     0.993
_refine_ls_number_reflns     4650
_refine_ls_number_parameters     295
_refine_ls_number_restraints     0
_refine_ls_hydrogen_treatment     constr
_refine_ls_weighting_scheme     calc
_refine_ls_weighting_details
         'calc w=1/[\s^2^(Fo^2^)+(0.0473P)^2^+0.2822P] where P=(Fo^2^+2Fc^2^)/3'
_atom_sites_solution_hydrogens     geom
_atom_sites_solution_primary     direct
_atom_sites_solution_secondary     difmap
_refine_ls_shift/su_max     0.000
_refine_ls_shift/su_mean     0.000
_refine_diff_density_max     0.204
_refine_diff_density_min     -0.178
_refine_ls_extinction_method     none
_refine_ls_extinction_coef     ?
loop_
    _atom_type_symbol
    _atom_type_description
    _atom_type_scat_dispersion_real
    _atom_type_scat_dispersion_imag
    _atom_type_scat_source
    'C' 'C' 0.0033 0.0016
                         'International Tables Vol C Tables 4.2.6.8 and 6.1.1.4'
    'H' 'H' 0.0000 0.0000
                         'International Tables Vol C Tables 4.2.6.8 and 6.1.1.4'
    'O' 'O' 0.0106 0.0060
                         'International Tables Vol C Tables 4.2.6.8 and 6.1.1.4'
_computing_data_collection     'SMART (Bruker, 1999)'
_computing_cell_refinement     'SAINT-Plus (Bruker, 1999)'
_computing_data_reduction     'SAINT-Plus (Bruker, 1999)'
_computing_structure_solution     'SHELXTL (Sheldrick, 2008)'
_computing_structure_refinement     'SHELXTL (Sheldrick, 2008)'
_computing_molecular_graphics     'SHELXTL (Sheldrick, 2008)'
_computing_publication_material     'SHELXTL (Sheldrick, 2008)'
loop_
    _atom_site_type_symbol
    _atom_site_label
    _atom_site_fract_x
    _atom_site_fract_y
    _atom_site_fract_z
    _atom_site_U_iso_or_equiv
    _atom_site_adp_type
    _atom_site_calc_flag
    _atom_site_refinement_flags
    _atom_site_occupancy
    _atom_site_disorder_assembly
    _atom_site_disorder_group
    C C1 0.8908(2) 0.32659(13) 0.97171(12) 0.0394(5) Uani d . 1 . .
    C C2 0.8037(2) 0.29050(13) 1.02728(12) 0.0394(5) Uani d . 1 . .
    C C3 0.6896(2) 0.35663(14) 1.04616(13) 0.0473(6) Uani d . 1 . .
    H H3A 0.6147 0.3207 1.0643 0.057 Uiso calc R 1 . .
    H H3B 0.7390 0.3994 1.0896 0.057 Uiso calc R 1 . .
    C C4 0.7220(2) 0.47300(14) 0.95381(15) 0.0498(6) Uani d . 1 . .
    H H4A 0.7600 0.5166 0.9985 0.060 Uiso calc R 1 . .
    H H4B 0.6701 0.5096 0.9065 0.060 Uiso calc R 1 . .
    C C5 0.8524(2) 0.42155(13) 0.93530(12) 0.0392(5) Uani d . 1 . .
    C C6 0.8228(2) 0.19984(14) 1.05100(13) 0.0455(5) Uani d . 1 . .
    H H6 0.8920 0.1658 1.0311 0.055 Uiso calc R 1 . .
    C C7 0.7496(2) 0.14758(13) 1.10385(13) 0.0417(5) Uani d . 1 . .
    C C8 0.7119(2) 0.05293(13) 1.08579(14) 0.0452(5) Uani d . 1 . .
    H H8 0.7418 0.0233 1.0438 0.054 Uiso calc R 1 . .
    C C9 0.6305(2) 0.00271(13) 1.12948(13) 0.0427(5) Uani d . 1 . .
    C C10 0.5885(2) 0.04587(13) 1.19366(13) 0.0403(5) Uani d . 1 . .
    C C11 0.6329(2) 0.13891(14) 1.21437(13) 0.0398(5) Uani d . 1 . .
    C C12 0.7122(2) 0.18956(14) 1.16978(13) 0.0428(5) Uani d . 1 . .
    H H12 0.7406 0.2517 1.1839 0.051 Uiso calc R 1 . .
    C C13 0.9318(2) 0.45266(13) 0.88503(13) 0.0410(5) Uani d . 1 . .
    H H13 1.0080 0.4116 0.8805 0.049 Uiso calc R 1 . .
    C C14 0.9230(2) 0.53765(13) 0.83608(13) 0.0395(5) Uani d . 1 . .
    C C15 0.9862(2) 0.53228(13) 0.77028(13) 0.0422(5) Uani d . 1 . .
    H H15 1.0342 0.4771 0.7613 0.051 Uiso calc R 1 . .
    C C16 0.9781(2) 0.60806(13) 0.71856(13) 0.0410(5) Uani d . 1 . .
    C C17 0.9098(2) 0.69190(13) 0.73198(13) 0.0401(5) Uani d . 1 . .
    C C18 0.8509(2) 0.69876(13) 0.79906(13) 0.0406(5) Uani d . 1 . .
    C C19 0.8556(2) 0.62257(13) 0.85041(13) 0.0408(5) Uani d . 1 . .
    H H19 0.8140 0.6276 0.8945 0.049 Uiso calc R 1 . .
    C C20 0.6271(3) -0.13737(15) 1.05107(15) 0.0607(7) Uani d . 1 . .
    H H20A 0.5826 -0.1071 0.9998 0.091 Uiso calc R 1 . .
    H H20B 0.5931 -0.2017 1.0490 0.091 Uiso calc R 1 . .
    H H20C 0.7349 -0.1362 1.0616 0.091 Uiso calc R 1 . .
    C C21 0.6141(3) 0.26902(15) 1.30040(16) 0.0681(7) Uani d . 1 . .
    H H21A 0.7204 0.2816 1.3147 0.102 Uiso calc R 1 . .
    H H21B 0.5747 0.2835 1.3459 0.102 Uiso calc R 1 . .
    H H21C 0.5646 0.3075 1.2547 0.102 Uiso calc R 1 . .
    C C22 1.1153(3) 0.53010(16) 0.63678(16) 0.0637(7) Uani d . 1 . .
    H H22A 1.2007 0.5215 0.6829 0.096 Uiso calc R 1 . .
    H H22B 1.1493 0.5405 0.5888 0.096 Uiso calc R 1 . .
    H H22C 1.0530 0.4746 0.6295 0.096 Uiso calc R 1 . .
    C C23 0.7318(3) 0.79786(15) 0.87680(15) 0.0583(6) Uani d . 1 . .
    H H23A 0.6518 0.7534 0.8741 0.088 Uiso calc R 1 . .
    H H23B 0.6936 0.8610 0.8768 0.088 Uiso calc R 1 . .
    H H23C 0.8104 0.7875 0.9259 0.088 Uiso calc R 1 . .
    O O1 0.99167(17) 0.27831(9) 0.95636(9) 0.0512(4) Uani d . 1 . .
    O O2 0.61814(16) 0.40948(10) 0.97496(10) 0.0530(4) Uani d . 1 . .
    O O3 0.58409(18) -0.08894(9) 1.11397(10) 0.0589(4) Uani d . 1 . .
    O O4 0.50522(17) -0.00394(9) 1.23443(10) 0.0535(4) Uani d . 1 . .
    H H4 0.4751 0.0316 1.2648 0.080 Uiso calc R 1 . .
    O O5 0.58841(17) 0.17232(9) 1.27958(9) 0.0524(4) Uani d . 1 . .
    O O6 1.03097(17) 0.60926(9) 0.65026(10) 0.0564(4) Uani d . 1 . .
    O O7 0.89910(18) 0.76810(9) 0.68224(10) 0.0527(4) Uani d . 1 . .
    H H7 0.9409 0.7564 0.6463 0.079 Uiso calc R 1 . .
    O O8 0.79014(17) 0.78551(9) 0.80853(10) 0.0547(4) Uani d . 1 . .
    O O1W 0.65172(17) 0.92850(11) 0.65729(11) 0.0660(5) Uani d . 1 . .
    H H1A 0.7002 0.8780 0.6759 0.099 Uiso d R 1 . .
    H H1B 0.5849 0.9142 0.6119 0.099 Uiso d R 1 . .
loop_
    _atom_site_aniso_label
    _atom_site_aniso_U_11
    _atom_site_aniso_U_22
    _atom_site_aniso_U_33
    _atom_site_aniso_U_12
    _atom_site_aniso_U_13
    _atom_site_aniso_U_23
    C1 0.0492(13) 0.0356(11) 0.0326(12) -0.0025(10) 0.0094(11) -0.0033(9)
    C2 0.0479(12) 0.0356(11) 0.0354(13) -0.0017(9) 0.0120(11) -0.0005(9)
    C3 0.0536(13) 0.0463(12) 0.0442(14) 0.0021(10) 0.0167(12) 0.0079(11)
    C4 0.0552(14) 0.0403(12) 0.0554(15) 0.0015(10) 0.0173(12) 0.0078(11)
    C5 0.0464(12) 0.0338(11) 0.0369(13) -0.0033(9) 0.0103(11) 0.0004(9)
    C6 0.0536(13) 0.0404(12) 0.0456(14) -0.0003(10) 0.0185(12) 0.0013(10)
    C7 0.0470(12) 0.0374(11) 0.0423(13) 0.0022(10) 0.0149(11) 0.0071(10)
    C8 0.0551(13) 0.0378(11) 0.0467(14) 0.0045(10) 0.0204(12) 0.0045(10)
    C9 0.0487(12) 0.0310(11) 0.0483(14) 0.0017(9) 0.0129(11) 0.0028(10)
    C10 0.0416(11) 0.0368(11) 0.0433(13) 0.0022(9) 0.0126(11) 0.0078(10)
    C11 0.0445(12) 0.0389(11) 0.0364(13) 0.0032(9) 0.0111(11) 0.0024(10)
    C12 0.0494(12) 0.0343(11) 0.0435(14) -0.0008(9) 0.0102(11) 0.0038(10)
    C13 0.0500(12) 0.0321(10) 0.0410(13) -0.0001(9) 0.0121(11) 0.0013(10)
    C14 0.0433(11) 0.0321(10) 0.0429(13) -0.0024(9) 0.0112(11) 0.0011(9)
    C15 0.0461(12) 0.0323(11) 0.0497(14) -0.0002(9) 0.0155(11) 0.0020(10)
    C16 0.0436(12) 0.0383(11) 0.0453(14) -0.0017(9) 0.0190(11) 0.0019(10)
    C17 0.0437(12) 0.0323(11) 0.0451(14) -0.0015(9) 0.0133(11) 0.0064(10)
    C18 0.0448(12) 0.0292(11) 0.0488(14) 0.0020(9) 0.0140(11) 0.0007(10)
    C19 0.0475(12) 0.0362(11) 0.0415(13) -0.0030(9) 0.0167(11) 0.0008(10)
    C20 0.0782(17) 0.0438(13) 0.0601(17) 0.0027(12) 0.0184(14) -0.0078(12)
    C21 0.094(2) 0.0520(15) 0.0655(18) -0.0044(13) 0.0329(16) -0.0146(13)
    C22 0.0762(17) 0.0526(14) 0.0759(19) 0.0133(12) 0.0440(16) 0.0072(13)
    C23 0.0667(15) 0.0494(13) 0.0644(17) 0.0141(11) 0.0269(14) 0.0014(12)
    O1 0.0681(10) 0.0414(8) 0.0521(10) 0.0110(7) 0.0299(9) 0.0080(7)
    O2 0.0484(9) 0.0532(9) 0.0581(10) 0.0032(7) 0.0155(8) 0.0173(8)
    O3 0.0842(11) 0.0372(8) 0.0632(11) -0.0119(8) 0.0334(10) -0.0059(8)
    O4 0.0651(10) 0.0424(8) 0.0620(12) -0.0067(7) 0.0328(9) 0.0020(8)
    O5 0.0698(10) 0.0421(8) 0.0523(10) -0.0040(7) 0.0285(9) -0.0043(7)
    O6 0.0751(11) 0.0425(8) 0.0638(11) 0.0120(7) 0.0399(10) 0.0117(8)
    O7 0.0715(11) 0.0363(8) 0.0578(11) 0.0075(7) 0.0303(9) 0.0122(8)
    O8 0.0743(11) 0.0387(8) 0.0598(11) 0.0117(7) 0.0328(9) 0.0061(7)
    O1W 0.0629(10) 0.0578(10) 0.0766(13) -0.0020(8) 0.0171(9) 0.0005(9)
_geom_special_details
;
 All esds (except the esd in the dihedral angle between two l.s. planes)
 are estimated using the full covariance matrix.  The cell esds are taken
 into account individually in the estimation of esds in distances, angles
 and torsion angles; correlations between esds in cell parameters are only
 used when they are defined by crystal symmetry.  An approximate (isotropic)
 treatment of cell esds is used for estimating esds involving l.s. planes.
;
loop_
    _geom_bond_atom_site_label_1
    _geom_bond_atom_site_label_2
    _geom_bond_site_symmetry_2
    _geom_bond_distance
    _geom_bond_publ_flag
    C1 O1 . 1.234(2) ?
    C1 C5 . 1.482(3) ?
    C1 C2 . 1.483(3) ?
    C2 C6 . 1.342(3) ?
    C2 C3 . 1.503(3) ?
    C3 O2 . 1.427(2) ?
    C3 H3A . 0.9700 ?
    C3 H3B . 0.9700 ?
    C4 O2 . 1.426(2) ?
    C4 C5 . 1.506(3) ?
    C4 H4A . 0.9700 ?
    C4 H4B . 0.9700 ?
    C5 C13 . 1.338(3) ?
    C6 C7 . 1.460(3) ?
    C6 H6 . 0.9300 ?
    C7 C12 . 1.390(3) ?
    C7 C8 . 1.397(3) ?
    C8 C9 . 1.383(3) ?
    C8 H8 . 0.9300 ?
    C9 O3 . 1.369(2) ?
    C9 C10 . 1.392(3) ?
    C10 O4 . 1.358(2) ?
    C10 C11 . 1.395(3) ?
    C11 O5 . 1.365(2) ?
    C11 C12 . 1.384(3) ?
    C12 H12 . 0.9300 ?
    C13 C14 . 1.452(3) ?
    C13 H13 . 0.9300 ?
    C14 C15 . 1.393(3) ?
    C14 C19 . 1.403(3) ?
    C15 C16 . 1.376(3) ?
    C15 H15 . 0.9300 ?
    C16 O6 . 1.374(2) ?
    C16 C17 . 1.389(3) ?
    C17 O7 . 1.358(2) ?
    C17 C18 . 1.390(3) ?
    C18 O8 . 1.376(2) ?
    C18 C19 . 1.381(3) ?
    C19 H19 . 0.9300 ?
    C20 O3 . 1.413(3) ?
    C20 H20A . 0.9600 ?
    C20 H20B . 0.9600 ?
    C20 H20C . 0.9600 ?
    C21 O5 . 1.417(2) ?
    C21 H21A . 0.9600 ?
    C21 H21B . 0.9600 ?
    C21 H21C . 0.9600 ?
    C22 O6 . 1.415(2) ?
    C22 H22A . 0.9600 ?
    C22 H22B . 0.9600 ?
    C22 H22C . 0.9600 ?
    C23 O8 . 1.413(3) ?
    C23 H23A . 0.9600 ?
    C23 H23B . 0.9600 ?
    C23 H23C . 0.9600 ?
    O4 H4 . 0.8200 ?
    O7 H7 . 0.8200 ?
    O1W H1A . 0.8572 ?
    O1W H1B . 0.8743 ?
loop_
    _geom_angle_atom_site_label_1
    _geom_angle_atom_site_label_2
    _geom_angle_atom_site_label_3
    _geom_angle_site_symmetry_1
    _geom_angle_site_symmetry_3
    _geom_angle
    _geom_angle_publ_flag
    O1 C1 C5 . . 121.49(18) ?
    O1 C1 C2 . . 120.54(17) ?
    C5 C1 C2 . . 117.97(18) ?
    C6 C2 C1 . . 118.06(18) ?
    C6 C2 C3 . . 125.04(19) ?
    C1 C2 C3 . . 116.64(17) ?
    O2 C3 C2 . . 109.61(17) ?
    O2 C3 H3A . . 109.7 ?
    C2 C3 H3A . . 109.7 ?
    O2 C3 H3B . . 109.7 ?
    C2 C3 H3B . . 109.7 ?
    H3A C3 H3B . . 108.2 ?
    O2 C4 C5 . . 111.89(16) ?
    O2 C4 H4A . . 109.2 ?
    C5 C4 H4A . . 109.2 ?
    O2 C4 H4B . . 109.2 ?
    C5 C4 H4B . . 109.2 ?
    H4A C4 H4B . . 107.9 ?
    C13 C5 C1 . . 117.08(18) ?
    C13 C5 C4 . . 125.08(18) ?
    C1 C5 C4 . . 117.74(17) ?
    C2 C6 C7 . . 128.60(19) ?
    C2 C6 H6 . . 115.7 ?
    C7 C6 H6 . . 115.7 ?
    C12 C7 C8 . . 119.13(19) ?
    C12 C7 C6 . . 122.26(18) ?
    C8 C7 C6 . . 118.58(19) ?
    C9 C8 C7 . . 120.8(2) ?
    C9 C8 H8 . . 119.6 ?
    C7 C8 H8 . . 119.6 ?
    O3 C9 C8 . . 124.67(19) ?
    O3 C9 C10 . . 115.41(18) ?
    C8 C9 C10 . . 119.92(18) ?
    O4 C10 C9 . . 118.97(18) ?
    O4 C10 C11 . . 121.84(19) ?
    C9 C10 C11 . . 119.19(19) ?
    O5 C11 C12 . . 125.57(18) ?
    O5 C11 C10 . . 113.63(17) ?
    C12 C11 C10 . . 120.8(2) ?
    C11 C12 C7 . . 120.00(19) ?
    C11 C12 H12 . . 120.0 ?
    C7 C12 H12 . . 120.0 ?
    C5 C13 C14 . . 132.99(19) ?
    C5 C13 H13 . . 113.5 ?
    C14 C13 H13 . . 113.5 ?
    C15 C14 C19 . . 118.95(18) ?
    C15 C14 C13 . . 116.33(18) ?
    C19 C14 C13 . . 124.71(19) ?
    C16 C15 C14 . . 120.50(18) ?
    C16 C15 H15 . . 119.8 ?
    C14 C15 H15 . . 119.8 ?
    O6 C16 C15 . . 125.38(18) ?
    O6 C16 C17 . . 113.92(17) ?
    C15 C16 C17 . . 120.70(19) ?
    O7 C17 C16 . . 122.48(19) ?
    O7 C17 C18 . . 118.44(17) ?
    C16 C17 C18 . . 119.08(18) ?
    O8 C18 C19 . . 124.58(19) ?
    O8 C18 C17 . . 114.67(17) ?
    C19 C18 C17 . . 120.75(18) ?
    C18 C19 C14 . . 119.97(19) ?
    C18 C19 H19 . . 120.0 ?
    C14 C19 H19 . . 120.0 ?
    O3 C20 H20A . . 109.5 ?
    O3 C20 H20B . . 109.5 ?
    H20A C20 H20B . . 109.5 ?
    O3 C20 H20C . . 109.5 ?
    H20A C20 H20C . . 109.5 ?
    H20B C20 H20C . . 109.5 ?
    O5 C21 H21A . . 109.5 ?
    O5 C21 H21B . . 109.5 ?
    H21A C21 H21B . . 109.5 ?
    O5 C21 H21C . . 109.5 ?
    H21A C21 H21C . . 109.5 ?
    H21B C21 H21C . . 109.5 ?
    O6 C22 H22A . . 109.5 ?
    O6 C22 H22B . . 109.5 ?
    H22A C22 H22B . . 109.5 ?
    O6 C22 H22C . . 109.5 ?
    H22A C22 H22C . . 109.5 ?
    H22B C22 H22C . . 109.5 ?
    O8 C23 H23A . . 109.5 ?
    O8 C23 H23B . . 109.5 ?
    H23A C23 H23B . . 109.5 ?
    O8 C23 H23C . . 109.5 ?
    H23A C23 H23C . . 109.5 ?
    H23B C23 H23C . . 109.5 ?
    C4 O2 C3 . . 110.80(16) ?
    C9 O3 C20 . . 118.01(17) ?
    C10 O4 H4 . . 109.5 ?
    C11 O5 C21 . . 118.12(17) ?
    C16 O6 C22 . . 117.36(16) ?
    C17 O7 H7 . . 109.5 ?
    C18 O8 C23 . . 117.46(16) ?
    H1A O1W H1B . . 108.0 ?
loop_
    _geom_torsion_atom_site_label_1
    _geom_torsion_atom_site_label_2
    _geom_torsion_atom_site_label_3
    _geom_torsion_atom_site_label_4
    _geom_torsion_site_symmetry_1
    _geom_torsion_site_symmetry_2
    _geom_torsion_site_symmetry_3
    _geom_torsion_site_symmetry_4
    _geom_torsion
    _geom_torsion_publ_flag
    O1 C1 C2 C6 . . . . -9.1(3) ?
    C5 C1 C2 C6 . . . . 170.58(19) ?
    O1 C1 C2 C3 . . . . 176.48(19) ?
    C5 C1 C2 C3 . . . . -3.8(3) ?
    C6 C2 C3 O2 . . . . -136.3(2) ?
    C1 C2 C3 O2 . . . . 37.7(2) ?
    O1 C1 C5 C13 . . . . 0.0(3) ?
    C2 C1 C5 C13 . . . . -179.67(18) ?
    O1 C1 C5 C4 . . . . 176.63(19) ?
    C2 C1 C5 C4 . . . . -3.1(3) ?
    O2 C4 C5 C13 . . . . 152.0(2) ?
    O2 C4 C5 C1 . . . . -24.3(3) ?
    C1 C2 C6 C7 . . . . -179.0(2) ?
    C3 C2 C6 C7 . . . . -5.1(4) ?
    C2 C6 C7 C12 . . . . -35.3(3) ?
    C2 C6 C7 C8 . . . . 142.7(2) ?
    C12 C7 C8 C9 . . . . 3.9(3) ?
    C6 C7 C8 C9 . . . . -174.22(19) ?
    C7 C8 C9 O3 . . . . 177.48(19) ?
    C7 C8 C9 C10 . . . . -1.6(3) ?
    O3 C9 C10 O4 . . . . -0.8(3) ?
    C8 C9 C10 O4 . . . . 178.29(19) ?
    O3 C9 C10 C11 . . . . 179.12(18) ?
    C8 C9 C10 C11 . . . . -1.7(3) ?
    O4 C10 C11 O5 . . . . 1.7(3) ?
    C9 C10 C11 O5 . . . . -178.28(18) ?
    O4 C10 C11 C12 . . . . -177.24(19) ?
    C9 C10 C11 C12 . . . . 2.8(3) ?
    O5 C11 C12 C7 . . . . -179.31(18) ?
    C10 C11 C12 C7 . . . . -0.5(3) ?
    C8 C7 C12 C11 . . . . -2.8(3) ?
    C6 C7 C12 C11 . . . . 175.20(19) ?
    C1 C5 C13 C14 . . . . 176.8(2) ?
    C4 C5 C13 C14 . . . . 0.4(4) ?
    C5 C13 C14 C15 . . . . -158.0(2) ?
    C5 C13 C14 C19 . . . . 21.6(4) ?
    C19 C14 C15 C16 . . . . -2.2(3) ?
    C13 C14 C15 C16 . . . . 177.47(18) ?
    C14 C15 C16 O6 . . . . -177.28(19) ?
    C14 C15 C16 C17 . . . . 1.5(3) ?
    O6 C16 C17 O7 . . . . -0.9(3) ?
    C15 C16 C17 O7 . . . . -179.78(19) ?
    O6 C16 C17 C18 . . . . 179.54(18) ?
    C15 C16 C17 C18 . . . . 0.7(3) ?
    O7 C17 C18 O8 . . . . -1.6(3) ?
    C16 C17 C18 O8 . . . . 178.00(18) ?
    O7 C17 C18 C19 . . . . 178.38(19) ?
    C16 C17 C18 C19 . . . . -2.0(3) ?
    O8 C18 C19 C14 . . . . -178.75(18) ?
    C17 C18 C19 C14 . . . . 1.3(3) ?
    C15 C14 C19 C18 . . . . 0.8(3) ?
    C13 C14 C19 C18 . . . . -178.80(19) ?
    C5 C4 O2 C3 . . . . 60.9(2) ?
    C2 C3 O2 C4 . . . . -67.7(2) ?
    C8 C9 O3 C20 . . . . 2.7(3) ?
    C10 C9 O3 C20 . . . . -178.19(19) ?
    C12 C11 O5 C21 . . . . 5.3(3) ?
    C10 C11 O5 C21 . . . . -173.58(19) ?
    C15 C16 O6 C22 . . . . -7.4(3) ?
    C17 C16 O6 C22 . . . . 173.82(19) ?
    C19 C18 O8 C23 . . . . 1.6(3) ?
    C17 C18 O8 C23 . . . . -178.42(19) ?
loop_
    _geom_hbond_atom_site_label_D
    _geom_hbond_atom_site_label_H
    _geom_hbond_atom_site_label_A
    _geom_hbond_site_symmetry_A
    _geom_hbond_distance_DH
    _geom_hbond_distance_HA
    _geom_hbond_distance_DA
    _geom_hbond_angle_DHA
    _geom_hbond_publ_flag
    O4 H4 O1W 3_667 0.82 2.06 2.833(2) 156 y
    O7 H7 O1 2_756 0.82 2.03 2.801(2) 157 y
    O1W H1A O7 . 0.86 2.38 3.162(2) 152 y
    O1W H1B O2 2_656 0.87 2.05 2.888(2) 160 y
    C13 H13 O7 2_746 0.93 2.54 3.390(3) 151 y
    C23 H23C O1 3_767 0.96 2.50 3.445(3) 167 y
