# Supplementary material for: (3E,5E)-3,5-Bis(4-hy­droxy-3,5-di­methoxy­benzyl­idene)oxan-4-one monohydrate
Source: Acta Crystallogr Sect E Struct Rep Online. 2010 Nov 27;66(Pt 12):o3334. doi: 10.1107/S1600536810041930 (PMC3011648; doi:10.1107/S1600536810041930)
Supplement: Supplementary file 2 [file e-66-o3334-Isup2.hkl]

# 
# h,k,l, Fc-squared, Fo-squared, sigma(Fo-squared) and status flag 
# 
data_I
_shelx_title ' l10044m in P2(1)/c' 
_shelx_refln_list_code          4 
_shelx_F_calc_maximum      256.77 
_exptl_crystal_F_000       944.00 
_reflns_d_resolution_high  0.7810 
 
loop_ 
 _symmetry_equiv_pos_as_xyz 
 'x, y, z' 
 '-x, y+1/2, -z+1/2' 
 '-x, -y, -z' 
 'x, -y-1/2, z-1/2' 
 
_cell_length_a     9.2026 
_cell_length_b    14.1454 
_cell_length_c    17.0113 
_cell_angle_alpha  90.000 
_cell_angle_beta  105.349 
_cell_angle_gamma  90.000 
 
_shelx_F_squared_multiplier     1.000 
 
loop_ 
 _refln_index_h 
 _refln_index_k 
 _refln_index_l 
 _refln_F_squared_calc 
 _refln_F_squared_meas 
 _refln_F_squared_sigma 
 _refln_observed_status 
   1   0   0     2635.06     2574.43     55.11 o 
   2   0   0       58.93       78.28      3.71 o 
   3   0   0     5456.07     5394.95     86.05 o 
   4   0   0     2423.40     2350.22     32.68 o 
   5   0   0      637.89      604.91     11.36 o 
   6   0   0       40.73       36.74      6.54 o 
   7   0   0       99.62      108.65     26.57 o 
   8   0   0      403.16      418.69     16.23 o 
   9   0   0      135.63      151.24     29.13 o 
  10   0   0       80.44      120.15     16.20 o 
  11   0   0       31.86       42.14     14.49 o 
   1   1   0     1820.85     1778.52     16.68 o 
   2   1   0     5665.25     5521.85     85.61 o 
   3   1   0       33.78       33.58      2.70 o 
   4   1   0       29.11       32.39      3.97 o 
   5   1   0       23.30       22.25      3.03 o 
   6   1   0       70.94       80.23      9.26 o 
   7   1   0        2.67        1.58      4.31 o 
   8   1   0      156.22      162.01      9.57 o 
   9   1   0       12.97       17.15      6.35 o 
  10   1   0        7.99        1.01     10.50 o 
  11   1   0       17.50       10.19     35.74 o 
   0   2   0        8.82        8.66      1.23 o 
   1   2   0     3995.37     4078.90     55.32 o 
   2   2   0     5862.69     5799.26     52.47 o 
   3   2   0     1698.44     1805.82     17.97 o 
   4   2   0       27.66       17.93      2.35 o 
   5   2   0      399.99      387.55     13.88 o 
   6   2   0       38.96       23.78      6.13 o 
   7   2   0       33.99       30.36      7.91 o 
   8   2   0       32.06       23.32      5.58 o 
   9   2   0       64.82       68.77     10.94 o 
  10   2   0       13.48        9.51     11.35 o 
  11   2   0        6.06        0.57     15.45 o 
   1   3   0     2401.36     2457.36     29.14 o 
   2   3   0     3508.36     3330.09     55.05 o 
   3   3   0       68.91       55.00      2.32 o 
   4   3   0      475.92      452.55      6.62 o 
   5   3   0       29.26       31.73      3.06 o 
   6   3   0      161.28      154.07     11.65 o 
   7   3   0      329.36      306.11     10.79 o 
   8   3   0        3.80        2.75      5.39 o 
   9   3   0        0.55        7.81     14.27 o 
  10   3   0       17.62       14.60     17.84 o 
  11   3   0        0.07      -19.63     19.96 o 
   0   4   0     1735.11     1693.49     25.26 o 
   1   4   0     1252.59     1212.39     25.87 o 
   2   4   0      185.96      169.43      4.51 o 
   3   4   0     1773.07     1711.83     17.59 o 
   4   4   0     1003.37     1007.84     11.88 o 
   5   4   0      529.15      540.47      8.10 o 
   6   4   0        4.18        4.95      5.09 o 
   7   4   0      118.20      142.37      7.45 o 
   8   4   0        8.53        5.44      7.52 o 
   9   4   0        0.18       -7.71      9.69 o 
  10   4   0       72.55       72.19     19.18 o 
  11   4   0       18.99       12.89     22.32 o 
   1   5   0       78.56       68.55      2.99 o 
   2   5   0       54.54       56.24      3.05 o 
   3   5   0      108.07      103.36      3.85 o 
   4   5   0      232.85      253.38      5.03 o 
   5   5   0       71.86       75.31      8.89 o 
   6   5   0       11.38        9.91      3.97 o 
   7   5   0        1.03        5.13      6.61 o 
   8   5   0      234.67      233.76     13.83 o 
   9   5   0        0.17       10.28     11.15 o 
  10   5   0        9.19       -4.87     12.70 o 
   0   6   0       13.14       12.13      2.50 o 
   1   6   0      763.92      758.52      9.09 o 
   2   6   0      440.89      412.04     15.25 o 
   3   6   0      702.77      698.02     10.59 o 
   4   6   0      209.34      175.71      4.34 o 
   5   6   0      862.44      884.64     13.53 o 
   6   6   0       30.88       24.67      8.75 o 
   7   6   0       32.59       18.38      8.29 o 
   8   6   0        4.43        7.04      9.49 o 
   9   6   0        5.75       15.30     11.14 o 
  10   6   0        7.06       -8.05     12.89 o 
   1   7   0     2350.08     2526.47     25.11 o 
   2   7   0       61.52       85.57      4.78 o 
   3   7   0       64.90       56.23      7.54 o 
   4   7   0      119.41      112.48      6.03 o 
   5   7   0        0.15       -0.72      3.75 o 
   6   7   0      419.46      432.09     13.09 o 
   7   7   0       73.43       73.67     11.39 o 
   8   7   0       46.35       70.68     26.83 o 
   9   7   0       58.74       64.53     13.11 o 
  10   7   0       12.34        3.59     13.19 o 
   0   8   0      233.61      257.29      7.04 o 
   1   8   0       73.86       84.12      7.35 o 
   2   8   0      717.04      661.56     10.79 o 
   3   8   0      248.91      273.52      6.86 o 
   4   8   0      216.49      195.57      6.33 o 
   5   8   0        9.88       12.47      4.83 o 
   6   8   0      211.08      204.72     13.55 o 
   7   8   0      107.09      111.54     27.19 o 
   8   8   0      203.52      226.84     32.76 o 
   9   8   0        1.14       -2.48     11.88 o 
  10   8   0        9.83       -1.75     31.32 o 
   1   9   0      294.58      295.47      6.97 o 
   2   9   0      431.72      437.15      8.82 o 
   3   9   0       47.83       48.44      4.93 o 
   4   9   0       91.08       93.41      7.34 o 
   5   9   0       72.27       81.56      8.03 o 
   6   9   0       19.55        1.22      6.74 o 
   7   9   0       47.12       40.68     16.76 o 
   8   9   0        4.59        6.12     10.42 o 
   9   9   0        0.09       -1.18     16.89 o 
   0  10   0      868.13      861.77     22.81 o 
   1  10   0       13.50        8.47      3.60 o 
   2  10   0       53.65       61.97      5.12 o 
   3  10   0      382.12      372.16     12.98 o 
   4  10   0       78.65       82.60      7.58 o 
   5  10   0      244.16      247.41      9.13 o 
   6  10   0      255.68      245.27     14.42 o 
   7  10   0        2.80       -7.18     10.13 o 
   8  10   0       12.71        3.29     11.91 o 
   9  10   0        8.15       -2.90     13.27 o 
   1  11   0      154.38      167.29     16.17 o 
   2  11   0      125.30      135.85      7.20 o 
   3  11   0       39.07       36.97      5.92 o 
   4  11   0        3.10        3.90      5.19 o 
   5  11   0        6.29        2.37      6.03 o 
   6  11   0       16.00        4.62      8.17 o 
   7  11   0       16.64       -4.77     13.68 o 
   8  11   0       18.80       17.72     12.63 o 
   0  12   0      501.42      534.19     29.62 o 
   1  12   0     1493.36     1472.41     44.22 o 
   2  12   0      145.99      163.62     10.21 o 
   3  12   0        1.00       -0.57      5.32 o 
   4  12   0      168.56      185.64     14.48 o 
   5  12   0        6.98        5.14      6.50 o 
   6  12   0        2.34       11.00      8.49 o 
   7  12   0       13.25       24.71     26.08 o 
   8  12   0       66.23       55.45     15.83 o 
   1  13   0       54.81       66.79      9.17 o 
   2  13   0        6.52       11.73      7.98 o 
   3  13   0        9.27       11.78      7.90 o 
   4  13   0        2.11        4.99      6.21 o 
   5  13   0       46.25       48.14      9.53 o 
   6  13   0       13.48       17.65      9.95 o 
   7  13   0       52.58       58.73     14.56 o 
   0  14   0       22.04       27.95     13.16 o 
   1  14   0      412.62      403.07     16.98 o 
   2  14   0      400.48      424.92     17.65 o 
   3  14   0       45.86       61.16     10.35 o 
   4  14   0        0.27       -1.15      8.82 o 
   5  14   0       33.73       21.16     10.34 o 
   6  14   0      142.10      202.05     20.05 o 
   7  14   0       69.81       88.23     16.92 o 
   1  15   0        0.27        0.74     10.04 o 
   2  15   0       72.44       64.91     12.02 o 
   3  15   0       13.93        7.25      9.86 o 
   4  15   0        0.01       -7.26     10.23 o 
   5  15   0       83.83       96.59     28.70 o 
   6  15   0        0.14        2.37     19.32 o 
   0  16   0       31.42       25.07     16.69 o 
   1  16   0       59.51       33.21     12.76 o 
   2  16   0       15.37       31.75     12.26 o 
   3  16   0       32.90       39.92     20.49 o 
   4  16   0       50.89       68.59     13.44 o 
   5  16   0       97.57      132.77     23.59 o 
   1  17   0        2.43        7.91     12.23 o 
   2  17   0        0.77       12.83     15.48 o 
   3  17   0       63.46       72.92     14.89 o 
   0  18   0       14.74       31.35     19.11 o 
   1  18   0        0.60      -10.08     12.93 o 
 -11   1   1        0.29        7.61     12.10 o 
 -10   1   1       26.69       30.81      7.86 o 
  -9   1   1        1.81       -6.27      6.27 o 
  -8   1   1      132.92      136.26      7.54 o 
  -7   1   1      161.13      163.68      7.36 o 
  -6   1   1      128.66      145.02      6.32 o 
  -5   1   1        0.47        0.28      3.15 o 
  -4   1   1      899.86      925.14     13.84 o 
  -3   1   1     3272.72     3305.38     34.19 o 
  -2   1   1      971.38      913.31     16.84 o 
  -1   1   1    12920.69    12181.18    117.74 o 
   0   1   1      234.41      235.77      4.57 o 
   1   1   1      890.96      872.57     13.62 o 
   2   1   1      215.61      220.36      4.01 o 
   3   1   1     2690.38     2723.48     28.77 o 
   4   1   1      109.33      120.39      4.08 o 
   5   1   1      575.39      571.29      9.89 o 
   6   1   1       20.72       12.18      6.02 o 
   7   1   1       24.26       23.45      5.10 o 
   8   1   1      198.01      214.01     14.09 o 
   9   1   1        1.24        7.55     11.81 o 
  10   1   1        6.53       -5.01      7.94 o 
  11   1   1        0.46       -1.99     13.57 o 
 -11   2   1        4.84        2.39     12.76 o 
 -10   2   1        0.00       -5.83      7.44 o 
  -9   2   1        0.88       -2.80      5.89 o 
  -8   2   1        0.43       -4.77      4.77 o 
  -7   2   1        0.26       -1.64      4.19 o 
  -6   2   1      389.80      378.31      9.20 o 
  -5   2   1       31.14       39.96      4.24 o 
  -4   2   1        1.09        0.19      1.51 o 
  -3   2   1      398.54      419.01      5.84 o 
  -2   2   1      636.14      660.02      7.86 o 
  -1   2   1    18076.24    16843.39    262.67 o 
   0   2   1      306.07      308.57      4.17 o 
   1   2   1     3341.18     3523.07     40.67 o 
   2   2   1    13209.15    13191.66    116.73 o 
   3   2   1     2318.80     2410.59     25.86 o 
   4   2   1      352.72      375.69      6.69 o 
   5   2   1       37.62       32.34      4.18 o 
   6   2   1       48.48       41.64      6.77 o 
   7   2   1      235.57      230.73      8.27 o 
   8   2   1        0.60        2.08      5.45 o 
   9   2   1       56.41       45.50      8.02 o 
  10   2   1        0.18       -7.31     17.05 o 
  11   2   1       31.58       65.84     17.57 o 
 -11   3   1       21.21       24.88     14.35 o 
 -10   3   1       49.14       54.87     13.13 o 
  -9   3   1      163.13      143.35     17.38 o 
  -8   3   1       41.45       29.53     11.90 o 
  -7   3   1        5.80        4.75      7.06 o 
  -6   3   1        1.57        0.23      3.59 o 
  -5   3   1      645.05      603.03      8.27 o 
  -4   3   1     1770.94     1879.99     19.27 o 
  -3   3   1       44.53       35.07      3.44 o 
  -2   3   1     1698.43     1634.55     16.17 o 
  -1   3   1     1048.86     1037.87     17.14 o 
   0   3   1       59.53       57.23      2.15 o 
   1   3   1       78.02       89.88      2.95 o 
   2   3   1      343.68      373.08      5.50 o 
   3   3   1     1045.64      990.42     11.18 o 
   4   3   1      156.25      154.58      3.93 o 
   5   3   1      343.93      324.33      6.71 o 
   6   3   1      460.61      446.40     10.30 o 
   7   3   1      157.30      159.15     17.20 o 
   8   3   1        2.54        6.92      5.50 o 
   9   3   1       11.07        8.80      9.72 o 
  10   3   1       23.63       27.36     12.78 o 
  11   3   1        2.75        1.44     14.67 o 
 -11   4   1        2.88       -1.73     14.01 o 
 -10   4   1        0.50      -10.88     10.88 o 
  -9   4   1       65.47       58.91     10.66 o 
  -8   4   1      163.73      196.24     34.35 o 
  -7   4   1       28.42       24.02      5.25 o 
  -6   4   1       48.43       47.52      5.68 o 
  -5   4   1      143.82      143.93      4.03 o 
  -4   4   1      348.60      358.09      5.83 o 
  -3   4   1      161.90      163.75      3.51 o 
  -2   4   1       44.71       46.83      2.53 o 
  -1   4   1      172.86      175.72      3.81 o 
   0   4   1     1685.50     1678.83     20.14 o 
   1   4   1     1610.71     1581.64     20.20 o 
   2   4   1       47.41       42.38      4.08 o 
   3   4   1       98.34       95.99      2.91 o 
   4   4   1     2532.78     2491.36     31.00 o 
   5   4   1      287.65      319.04      6.78 o 
   6   4   1       48.39       62.63      7.04 o 
   7   4   1       49.06       40.65      9.23 o 
   8   4   1       39.44       35.81      9.39 o 
   9   4   1        1.45        3.59     10.18 o 
  10   4   1       70.07       84.94     14.92 o 
 -11   5   1        2.46       12.29     13.92 o 
 -10   5   1        0.06      -11.55     11.55 o 
  -9   5   1       35.22       24.34     10.63 o 
  -8   5   1        9.74        3.14      7.90 o 
  -7   5   1      117.55      129.53      9.67 o 
  -6   5   1      109.83      125.54     10.43 o 
  -5   5   1       18.23       22.00      4.74 o 
  -4   5   1     2833.25     3013.39     30.13 o 
  -3   5   1      939.75      934.44     14.24 o 
  -2   5   1     1259.49     1288.66     15.58 o 
  -1   5   1     1088.96     1086.49     13.31 o 
   0   5   1       90.66       93.64      2.98 o 
   1   5   1     1542.66     1532.22     38.05 o 
   2   5   1     3318.50     3473.08     36.85 o 
   3   5   1        0.84       -1.44      1.63 o 
   4   5   1        6.56        2.05      2.14 o 
   5   5   1       32.31       36.07      4.85 o 
   6   5   1        1.11       -2.87      5.29 o 
   7   5   1        0.39       -5.76      7.36 o 
   8   5   1       16.13        2.43      8.57 o 
   9   5   1       77.68       76.44     13.01 o 
  10   5   1       48.82       36.22     13.23 o 
 -10   6   1        1.89       -0.24     12.37 o 
  -9   6   1       51.93       57.95     12.45 o 
  -8   6   1       37.93       41.04     13.61 o 
  -7   6   1       51.60       63.82     10.25 o 
  -6   6   1       64.93       57.45     14.19 o 
  -5   6   1       95.50       87.92      4.00 o 
  -4   6   1      652.71      658.45     10.62 o 
  -3   6   1     1090.18     1044.87     14.07 o 
  -2   6   1     2383.26     2581.73     32.77 o 
  -1   6   1      197.73      214.09      4.90 o 
   0   6   1     2686.04     2693.82     31.90 o 
   1   6   1        4.50        0.54      2.00 o 
   2   6   1      354.12      373.98      7.97 o 
   3   6   1       38.88       30.95      3.32 o 
   4   6   1      160.61      146.80      4.07 o 
   5   6   1      603.15      630.66     11.08 o 
   6   6   1       19.32       13.67      6.18 o 
   7   6   1      103.79      133.37     13.00 o 
   8   6   1       59.51       52.63     10.93 o 
   9   6   1        0.62      -13.02     13.02 o 
  10   6   1        4.15        6.42     13.49 o 
 -10   7   1        2.64        3.06     12.53 o 
  -9   7   1       52.83       63.84     12.54 o 
  -8   7   1      504.88      535.06     21.13 o 
  -7   7   1       49.66       30.60     10.01 o 
  -6   7   1      103.66      106.84     10.48 o 
  -5   7   1      616.19      600.02     10.90 o 
  -4   7   1      128.47      131.45      6.14 o 
  -3   7   1      399.22      454.06      8.48 o 
  -2   7   1     2493.15     2536.07     29.53 o 
  -1   7   1      381.99      376.07      7.58 o 
   0   7   1      979.96     1007.60     12.43 o 
   1   7   1     2892.35     3179.24     34.67 o 
   2   7   1        1.75       -2.59      2.59 o 
   3   7   1       96.21       71.91      7.54 o 
   4   7   1      290.37      265.46     10.67 o 
   5   7   1       68.69       71.81      5.96 o 
   6   7   1      488.82      501.78     14.32 o 
   7   7   1      339.63      353.29     22.19 o 
   8   7   1        8.59       13.32     10.36 o 
   9   7   1       67.12       58.35     13.27 o 
  10   7   1       26.39        0.46     14.25 o 
 -10   8   1        6.41       -7.77     14.82 o 
  -9   8   1       13.76       13.75     11.30 o 
  -8   8   1        7.35       -1.08     10.44 o 
  -7   8   1        4.08        1.93      9.92 o 
  -6   8   1        0.03       -2.57      6.07 o 
  -5   8   1      373.02      363.07      9.34 o 
  -4   8   1      759.67      772.68     12.70 o 
  -3   8   1      207.19      214.09      6.16 o 
  -2   8   1       54.71       67.58      5.88 o 
  -1   8   1      223.45      223.08      4.67 o 
   0   8   1       30.50       40.85      5.21 o 
   1   8   1     2537.85     2847.08     31.96 o 
   2   8   1      286.84      293.46      8.09 o 
   3   8   1      116.48      106.55      6.52 o 
   4   8   1      146.94      143.95      6.38 o 
   5   8   1      103.50      113.37     11.91 o 
   6   8   1      292.82      293.15     11.41 o 
   7   8   1      155.66      168.70     12.79 o 
   8   8   1        1.97        2.56     13.45 o 
   9   8   1       38.02       59.52     13.52 o 
  10   8   1        5.05        7.98     16.82 o 
  -9   9   1      120.56      127.20     17.12 o 
  -8   9   1        1.44       13.55     11.18 o 
  -7   9   1      287.55      299.90     16.15 o 
  -6   9   1        2.13        3.71      8.45 o 
  -5   9   1      313.62      322.30     11.05 o 
  -4   9   1      108.36      120.50      9.41 o 
  -3   9   1      159.01      144.60      7.94 o 
  -2   9   1      232.21      223.14     10.11 o 
  -1   9   1      440.83      470.36      8.78 o 
   0   9   1       54.93       49.59      3.16 o 
   1   9   1      911.39      973.53     15.38 o 
   2   9   1        0.30       -2.79      3.40 o 
   3   9   1       56.31       39.26      5.02 o 
   4   9   1      206.59      185.99      7.36 o 
   5   9   1      493.75      482.15     13.67 o 
   6   9   1       18.68       15.52      7.72 o 
   7   9   1        1.73       -5.59      9.96 o 
   8   9   1        2.61        1.21     11.60 o 
   9   9   1       86.89      114.48     16.78 o 
  -9  10   1       15.98        0.25     13.31 o 
  -8  10   1        7.95       16.67     11.13 o 
  -7  10   1      253.08      276.38     24.81 o 
  -6  10   1      165.19      165.87     14.15 o 
  -5  10   1       85.62      100.81     10.55 o 
  -4  10   1        7.48        2.17      4.67 o 
  -3  10   1      367.30      361.53      8.66 o 
  -2  10   1       37.89       37.08      4.54 o 
  -1  10   1       24.55       17.61      3.75 o 
   0  10   1      506.04      462.72     11.42 o 
   1  10   1       11.19        8.57      3.74 o 
   2  10   1      693.70      646.84     12.87 o 
   3  10   1     1382.47     1371.03     35.24 o 
   4  10   1      110.26      142.99     10.33 o 
   5  10   1        7.78       -0.23      5.54 o 
   6  10   1       13.37       11.08     11.13 o 
   7  10   1        2.01       14.44      9.51 o 
   8  10   1        3.23       19.62     11.65 o 
   9  10   1        0.36       -0.02     14.56 o 
  -9  11   1        9.02       10.29     17.48 o 
  -8  11   1       28.27       39.02     12.60 o 
  -7  11   1       13.39        2.39     11.00 o 
  -6  11   1       83.47       93.08     12.64 o 
  -5  11   1        5.73       -4.71      5.79 o 
  -4  11   1      387.50      379.55     10.56 o 
  -3  11   1        7.22       -0.22      4.80 o 
  -2  11   1      170.51      181.28      6.68 o 
  -1  11   1        5.29       -0.21      5.20 o 
   0  11   1       33.61       17.69      5.51 o 
   1  11   1      866.46      859.36     24.21 o 
   2  11   1      198.41      208.95      7.99 o 
   3  11   1      161.26      154.03      9.07 o 
   4  11   1       21.69       13.78      5.77 o 
   5  11   1       21.83       17.49      6.08 o 
   6  11   1        4.19        0.93      8.30 o 
   7  11   1        9.03        1.32     11.77 o 
   8  11   1       63.65       65.80     15.08 o 
  -8  12   1       15.09       23.38     14.60 o 
  -7  12   1      179.52      227.06     32.73 o 
  -6  12   1        2.09       -2.62      8.31 o 
  -5  12   1       19.26       20.93      8.23 o 
  -4  12   1        2.90        4.68      5.44 o 
  -3  12   1        0.66        0.71      5.20 o 
  -2  12   1       35.50       32.95      7.41 o 
  -1  12   1      840.17      869.93     17.54 o 
   0  12   1     1188.51     1189.88     24.65 o 
   1  12   1      500.68      520.82     18.18 o 
   2  12   1      577.08      575.20     29.52 o 
   3  12   1       22.24       19.90      5.76 o 
   4  12   1        0.49       -3.13      5.84 o 
   5  12   1       16.26       24.10      7.18 o 
   6  12   1       12.03       16.33      9.04 o 
   7  12   1       45.32       58.59     13.72 o 
   8  12   1       31.93       43.83     15.09 o 
  -7  13   1       33.34       33.06     16.36 o 
  -6  13   1      121.15      126.59     14.87 o 
  -5  13   1        0.60       -6.87      6.87 o 
  -4  13   1       76.72       98.75     13.14 o 
  -3  13   1       65.42       79.36      9.25 o 
  -2  13   1      137.91      157.85     12.03 o 
  -1  13   1       45.24       49.03      9.45 o 
   0  13   1       66.48       82.09     13.73 o 
   1  13   1      476.80      489.28     18.07 o 
   2  13   1      135.92      180.03     18.06 o 
   3  13   1      211.50      221.76     11.71 o 
   4  13   1       78.81       88.79     11.12 o 
   5  13   1        0.75       -7.35      7.35 o 
   6  13   1       16.20       19.26     14.05 o 
   7  13   1       31.10       32.39     13.84 o 
  -7  14   1        4.55       26.03     28.73 o 
  -6  14   1       28.18       28.96     11.72 o 
  -5  14   1        0.25       -9.40      9.40 o 
  -4  14   1       16.57       29.11      9.74 o 
  -3  14   1      132.71      158.61     24.14 o 
  -2  14   1       15.82       22.13     10.09 o 
  -1  14   1       29.44       19.60      9.09 o 
   0  14   1        4.25       12.88     13.42 o 
   1  14   1      635.20      572.71     17.66 o 
   2  14   1        6.01       -3.24      8.36 o 
   3  14   1       36.88       43.13      9.80 o 
   4  14   1      152.14      199.54     14.72 o 
   5  14   1       65.71       76.91     12.59 o 
   6  14   1        6.91        1.85     11.51 o 
   7  14   1        0.15       -7.07     27.69 o 
  -6  15   1        0.28        7.94     24.84 o 
  -5  15   1       50.88       51.73     15.96 o 
  -4  15   1        0.00       -2.05      9.98 o 
  -3  15   1        3.03        2.64     10.38 o 
  -2  15   1       65.34       83.34     13.29 o 
  -1  15   1       43.29       34.67     11.36 o 
   0  15   1      121.12      100.98     14.33 o 
   1  15   1       43.67       51.64     12.50 o 
   2  15   1       31.31       35.83     10.20 o 
   3  15   1       54.63       70.69     17.34 o 
   4  15   1        0.78       -5.13     11.67 o 
   5  15   1      143.97      136.64     25.59 o 
   6  15   1       70.72       89.08     20.26 o 
  -5  16   1       26.14       50.35     23.89 o 
  -4  16   1       47.88       30.30     27.42 o 
  -3  16   1       89.09      108.14     15.71 o 
  -2  16   1        0.16      -10.24     11.05 o 
  -1  16   1        5.75        6.70     10.94 o 
   0  16   1        0.28       -0.82     10.58 o 
   1  16   1       86.56      107.31     14.11 o 
   2  16   1       73.38      107.40     17.05 o 
   3  16   1       37.71       26.96     15.37 o 
   4  16   1       20.53       41.07     12.42 o 
   5  16   1       13.14        4.70     17.51 o 
  -4  17   1       19.21       22.91     22.78 o 
  -3  17   1       90.40      157.79     18.23 o 
  -2  17   1        0.00        2.39     11.84 o 
  -1  17   1        4.95       -5.27     12.52 o 
   0  17   1        0.03        4.13     11.78 o 
   1  17   1       10.75       22.40     12.21 o 
   2  17   1       21.89        3.21     13.24 o 
   3  17   1        3.95       -5.40     15.48 o 
  -1  18   1       34.91       52.76     15.18 o 
   0  18   1        3.37        6.51     13.12 o 
   1  18   1        0.65       -3.17     30.24 o 
 -11   0   2        0.02       12.10     15.77 o 
 -10   0   2        1.50       -3.91     10.04 o 
  -9   0   2        5.31       -1.63      8.51 o 
  -8   0   2        4.64        1.99      6.79 o 
  -7   0   2      282.64      266.41     12.01 o 
  -6   0   2       36.29       30.73      9.10 o 
  -5   0   2      210.35      178.28      8.27 o 
  -4   0   2        2.94       -2.83      2.83 o 
  -3   0   2     1159.74     1193.04     22.60 o 
  -2   0   2     2324.90     2376.55     31.88 o 
  -1   0   2      172.49      167.02      4.78 o 
   0   0   2     5752.09     5784.26    133.98 o 
   1   0   2      661.10      765.31     21.40 o 
   2   0   2    58070.67    51395.07   1161.35 o 
   4   0   2        1.12        1.51      3.60 o 
   5   0   2       25.02       26.54      5.36 o 
   6   0   2       48.63       43.77      6.92 o 
   7   0   2        3.69       -1.40      7.43 o 
   8   0   2       81.09       86.71     11.13 o 
   9   0   2       34.06       25.94     10.19 o 
  10   0   2        2.48       -9.10     11.91 o 
  11   0   2       21.97       50.53     18.06 o 
 -11   1   2        9.91       12.30     13.17 o 
 -10   1   2        2.83        3.97      7.38 o 
  -9   1   2       81.89       95.24     10.21 o 
  -8   1   2      161.17      173.25      8.65 o 
  -7   1   2      174.64      180.13      9.51 o 
  -6   1   2        2.61       -0.55      3.40 o 
  -5   1   2      501.48      493.93     10.88 o 
  -4   1   2     2537.82     2364.34     29.68 o 
  -3   1   2     2862.64     2809.39     29.45 o 
  -2   1   2       54.92       45.56      1.91 o 
  -1   1   2     4742.61     4770.85     62.22 o 
   0   1   2       14.48       19.67      1.84 o 
   1   1   2     8577.47     8881.80    149.99 o 
   2   1   2    65930.80    63270.90   1011.79 o 
   3   1   2     1259.85     1314.19     17.57 o 
   4   1   2      494.95      520.20      8.46 o 
   5   1   2        1.33       -1.38      2.73 o 
   6   1   2       77.54       85.83      6.55 o 
   7   1   2        5.55       -4.69      4.69 o 
   8   1   2        3.08        1.90      7.96 o 
   9   1   2       16.55       17.60      7.04 o 
  10   1   2       12.71        8.81     13.77 o 
  11   1   2        4.07      -16.36     16.36 o 
 -11   2   2        0.82        0.62     13.65 o 
 -10   2   2       70.75       64.38      9.52 o 
  -9   2   2      121.24      135.75     10.22 o 
  -8   2   2       60.29       60.81      8.03 o 
  -7   2   2       27.57       25.36      5.03 o 
  -6   2   2     2423.82     2381.10     32.06 o 
  -5   2   2       30.66       35.15      4.55 o 
  -4   2   2      109.01      112.19      2.85 o 
  -3   2   2      447.00      431.54      5.67 o 
  -2   2   2     1176.68     1152.92     11.91 o 
  -1   2   2     1333.76     1376.95     21.34 o 
   0   2   2        1.48       -0.47      1.46 o 
   1   2   2      329.89      330.07      6.97 o 
   2   2   2    32672.39    31559.33    403.76 o 
   3   2   2      259.81      260.14      5.15 o 
   4   2   2     4757.86     4658.69     53.37 o 
   5   2   2      517.44      534.71      9.35 o 
   6   2   2      289.82      279.30      8.22 o 
   7   2   2        9.04        7.13      5.74 o 
   8   2   2       11.00       -0.50      6.20 o 
   9   2   2        0.02       -6.42      6.42 o 
  10   2   2        0.48       14.60     12.40 o 
 -11   3   2        3.17       -8.45     13.23 o 
 -10   3   2        8.22        5.90      9.98 o 
  -9   3   2      119.45      151.05     16.37 o 
  -8   3   2      176.57      173.63      8.19 o 
  -7   3   2       11.17       14.87      4.61 o 
  -6   3   2      233.49      237.34      7.30 o 
  -5   3   2      737.26      747.35     15.36 o 
  -4   3   2      777.04      824.29     10.48 o 
  -3   3   2      106.27       84.82      2.70 o 
  -2   3   2     2515.32     2428.19     31.44 o 
  -1   3   2      248.51      240.37      6.97 o 
   0   3   2     5773.32     5838.45    117.42 o 
   1   3   2        4.54        4.67      3.21 o 
   2   3   2     3876.14     3799.35     52.07 o 
   3   3   2       16.21       17.24      2.05 o 
   4   3   2      388.72      394.49      7.17 o 
   5   3   2      269.34      259.48      6.38 o 
   6   3   2       25.05       29.70      4.75 o 
   7   3   2        3.61       -1.71      4.76 o 
   8   3   2       49.54       44.31      9.72 o 
   9   3   2       19.54        5.96      9.61 o 
  10   3   2       18.25       30.22     14.00 o 
 -11   4   2        3.58      -12.21     13.40 o 
 -10   4   2       25.27       39.68     12.64 o 
  -9   4   2        2.07       -8.44      8.44 o 
  -8   4   2       81.87      105.56      8.68 o 
  -7   4   2       46.69       52.42     11.02 o 
  -6   4   2       94.68      105.10      9.21 o 
  -5   4   2     1414.02     1463.66     17.41 o 
  -4   4   2      828.12      899.04     15.70 o 
  -3   4   2       96.35      110.39      5.78 o 
  -2   4   2     2295.12     2297.36     27.55 o 
  -1   4   2     6247.03     6136.71    132.91 o 
   0   4   2     3547.31     3511.56     36.10 o 
   1   4   2       84.82       93.65      3.21 o 
   2   4   2      503.12      534.18      7.43 o 
   3   4   2     1810.18     1807.91     20.44 o 
   4   4   2       93.45       86.51      3.58 o 
   5   4   2        7.53        5.40      3.00 o 
   6   4   2       18.12       15.74      5.26 o 
   7   4   2      122.14      145.54     17.50 o 
   8   4   2        2.54       -0.64      8.81 o 
   9   4   2        4.65       -1.40      9.61 o 
  10   4   2        7.58        8.04     12.84 o 
 -11   5   2        2.82      -13.78     13.78 o 
 -10   5   2        1.00        3.62     10.48 o 
  -9   5   2       11.35       -0.11     19.57 o 
  -8   5   2       38.87       21.79      8.24 o 
  -7   5   2        0.05        1.20      6.34 o 
  -6   5   2       68.05       67.05      6.79 o 
  -5   5   2      231.19      243.46      5.26 o 
  -4   5   2      570.49      563.28      9.19 o 
  -3   5   2      272.58      294.26      6.82 o 
  -2   5   2        1.56       -1.00      1.85 o 
  -1   5   2      412.49      454.75      7.74 o 
   0   5   2     3526.60     3576.18     37.16 o 
   1   5   2     2537.12     2558.32     31.61 o 
   2   5   2      367.81      403.46      8.28 o 
   3   5   2       85.04       80.00      3.08 o 
   4   5   2       87.80       73.12      5.07 o 
   5   5   2       90.58       82.56      5.52 o 
   6   5   2      277.17      249.36     12.94 o 
   7   5   2        5.54       -4.02      7.36 o 
   8   5   2       49.67       59.61     11.10 o 
   9   5   2       25.80       15.79     11.50 o 
  10   5   2      103.78      138.31     32.10 o 
 -10   6   2        9.52       10.43     16.46 o 
  -9   6   2        1.82       -2.32     10.83 o 
  -8   6   2       54.40       74.46     11.75 o 
  -7   6   2       13.04        8.41      9.76 o 
  -6   6   2      309.79      316.06     16.95 o 
  -5   6   2       41.34       35.97      4.88 o 
  -4   6   2       12.83        4.48      2.86 o 
  -3   6   2      948.30     1017.58     13.83 o 
  -2   6   2     1333.11     1197.70     25.52 o 
  -1   6   2     1267.11     1175.36     23.11 o 
   0   6   2      656.77      711.96      9.79 o 
   1   6   2     1302.16     1424.33     25.22 o 
   2   6   2     1103.67     1110.97     15.33 o 
   3   6   2       48.21       56.40      5.35 o 
   4   6   2        6.83        5.00      2.37 o 
   5   6   2      212.49      197.52      7.09 o 
   6   6   2       27.52       29.82      8.97 o 
   7   6   2        3.31        8.50      7.80 o 
   8   6   2        0.71        3.38      9.32 o 
   9   6   2      149.49      153.91     16.63 o 
  10   6   2       11.83       19.65     27.65 o 
 -10   7   2        6.28       -6.36     12.86 o 
  -9   7   2       21.06       23.84     11.18 o 
  -8   7   2       63.47       62.47     12.93 o 
  -7   7   2       97.98      145.32     28.93 o 
  -6   7   2       41.03       36.36      6.08 o 
  -5   7   2      230.69      249.62      6.92 o 
  -4   7   2      673.38      637.35     12.23 o 
  -3   7   2      423.19      469.78      8.66 o 
  -2   7   2     2033.70     2379.03     27.21 o 
  -1   7   2      199.37      229.12      5.89 o 
   0   7   2     3158.47     3416.80     36.62 o 
   1   7   2       46.57       46.29      5.35 o 
   2   7   2      341.99      368.06      7.27 o 
   3   7   2     1068.75     1062.48     21.56 o 
   4   7   2       21.45       12.17      4.97 o 
   5   7   2      148.67      138.83      6.60 o 
   6   7   2       18.79        8.98      6.90 o 
   7   7   2        7.09       13.53      8.67 o 
   8   7   2       36.26       15.62     22.29 o 
   9   7   2        4.11       15.27     12.54 o 
  10   7   2       39.28       42.68     15.56 o 
 -10   8   2        6.76       10.47     13.95 o 
  -9   8   2        5.56       19.73     11.07 o 
  -8   8   2        1.25       -6.72     10.18 o 
  -7   8   2      248.80      265.27     14.78 o 
  -6   8   2      307.28      320.51     11.41 o 
  -5   8   2       12.58        2.63      4.24 o 
  -4   8   2       57.31       58.14      8.41 o 
  -3   8   2      105.04      104.53      8.39 o 
  -2   8   2      614.68      631.02     10.48 o 
  -1   8   2       98.45       95.23      7.51 o 
   0   8   2      125.70      119.10      4.98 o 
   1   8   2       80.52       77.05      4.59 o 
   2   8   2        5.98       -2.82      2.93 o 
   3   8   2      517.25      524.17     11.14 o 
   4   8   2       38.42       31.83      5.69 o 
   5   8   2        0.58       -2.51      4.69 o 
   6   8   2       51.30       46.33      8.39 o 
   7   8   2        8.35        8.00     10.13 o 
   8   8   2      110.36      120.81     15.89 o 
   9   8   2       18.85       -5.33     27.23 o 
 -10   9   2        2.29        2.57     14.45 o 
  -9   9   2        2.50        5.11     12.42 o 
  -8   9   2       34.03       37.32     15.45 o 
  -7   9   2       31.71       39.57     10.90 o 
  -6   9   2      247.20      251.76     10.70 o 
  -5   9   2     1303.65     1322.88     31.11 o 
  -4   9   2      100.12      110.05      6.37 o 
  -3   9   2       15.41       -0.59      3.34 o 
  -2   9   2      134.54      129.15      5.83 o 
  -1   9   2     1441.54     1495.93     19.28 o 
   0   9   2      145.00      162.89      5.45 o 
   1   9   2       25.80       21.23      3.66 o 
   2   9   2      374.57      366.12     13.36 o 
   3   9   2      930.17      940.76     16.57 o 
   4   9   2      635.02      634.41     13.40 o 
   5   9   2      188.01      176.47      8.01 o 
   6   9   2      174.45      202.59     12.04 o 
   7   9   2       30.93       39.01     11.50 o 
   8   9   2        3.22        9.77     12.16 o 
   9   9   2       19.97       24.98     14.04 o 
  -9  10   2       27.44       18.48     13.16 o 
  -8  10   2       14.46       13.29     11.32 o 
  -7  10   2       21.99        6.48     12.14 o 
  -6  10   2      131.17      147.58     10.92 o 
  -5  10   2      535.29      565.98     12.78 o 
  -4  10   2      289.94      278.05     11.03 o 
  -3  10   2      196.71      194.27      6.83 o 
  -2  10   2       10.35        3.99      3.82 o 
  -1  10   2       34.93       26.03      4.09 o 
   0  10   2       47.30       36.95      4.49 o 
   1  10   2      271.37      265.47      8.01 o 
   2  10   2        0.79        3.18      4.43 o 
   3  10   2      392.31      398.83     10.66 o 
   4  10   2      203.69      222.82      8.77 o 
   5  10   2      388.36      369.31     12.22 o 
   6  10   2        2.71       -1.74      7.16 o 
   7  10   2        0.10       -7.50     11.14 o 
   8  10   2       14.61        2.13     12.23 o 
   9  10   2       19.46       33.76     14.07 o 
  -9  11   2        8.08        4.07     15.74 o 
  -8  11   2        0.44       -3.43     12.04 o 
  -7  11   2       18.24        9.45     10.70 o 
  -6  11   2      158.17      152.69     24.55 o 
  -5  11   2       39.22       34.07      6.14 o 
  -4  11   2      734.46      678.27     17.51 o 
  -3  11   2      167.46      188.79      7.49 o 
  -2  11   2       19.47       14.86      4.50 o 
  -1  11   2      113.08      140.44     16.08 o 
   0  11   2      323.45      334.75     20.94 o 
   1  11   2      249.90      233.83      7.99 o 
   2  11   2      366.94      384.15     10.35 o 
   3  11   2      232.81      208.69     10.21 o 
   4  11   2       21.80       13.86      5.91 o 
   5  11   2        3.04        8.46      6.53 o 
   6  11   2        5.69       -7.03     10.65 o 
   7  11   2       14.47        5.21     11.94 o 
   8  11   2       18.78       43.35     29.06 o 
  -8  12   2       34.82       23.85     14.28 o 
  -7  12   2       21.75       32.43     11.95 o 
  -6  12   2       43.61       58.43      9.67 o 
  -5  12   2        6.86       -0.80      6.47 o 
  -4  12   2      389.19      398.11     11.26 o 
  -3  12   2       64.06       68.68      8.28 o 
  -2  12   2       50.53       59.81      7.42 o 
  -1  12   2        3.07       -6.63      6.63 o 
   0  12   2       43.84       19.10     11.51 o 
   1  12   2      813.14      832.62     20.19 o 
   2  12   2      109.58      127.13     16.93 o 
   3  12   2       91.23       87.32      8.10 o 
   4  12   2       38.01       29.17      6.60 o 
   5  12   2       22.35       12.31      6.96 o 
   6  12   2        5.71       14.66      9.76 o 
   7  12   2        3.82      -23.30     23.30 o 
   8  12   2        2.67       11.45     14.44 o 
  -8  13   2        2.96      -13.93     13.93 o 
  -7  13   2      188.62      219.18     33.84 o 
  -6  13   2       13.27        0.51      9.61 o 
  -5  13   2       12.48       22.08      7.23 o 
  -4  13   2       96.89      104.51     10.81 o 
  -3  13   2      293.18      300.50     12.44 o 
  -2  13   2        4.05        1.17      7.24 o 
  -1  13   2       10.38        6.33      7.62 o 
   0  13   2      719.00      711.71     20.41 o 
   1  13   2       40.39       32.77      8.07 o 
   2  13   2      242.85      234.75     11.59 o 
   3  13   2       29.32       11.41      8.07 o 
   4  13   2       49.18       45.36      7.25 o 
   5  13   2        0.97       -7.05      7.34 o 
   6  13   2        1.60       -4.99     10.08 o 
   7  13   2        0.66        9.95     14.15 o 
  -7  14   2      106.89      129.80     16.94 o 
  -6  14   2       12.54       11.27     24.09 o 
  -5  14   2      104.90      159.89     25.50 o 
  -4  14   2       28.62       50.57     18.44 o 
  -3  14   2        0.60       -2.22     11.45 o 
  -2  14   2      111.20      129.08     13.77 o 
  -1  14   2        3.10        0.13      8.69 o 
   0  14   2      169.10      184.17     12.87 o 
   1  14   2      499.43      498.35     16.65 o 
   2  14   2       15.07       13.08     12.03 o 
   3  14   2      366.11      380.50     15.19 o 
   4  14   2      137.68      194.45     14.66 o 
   5  14   2       89.46      100.75     10.67 o 
   6  14   2       45.86       47.37     12.06 o 
  -6  15   2        0.06      -12.22     16.56 o 
  -5  15   2        8.94       16.82     15.06 o 
  -4  15   2        0.25      -10.96     10.96 o 
  -3  15   2       14.63        2.17     10.47 o 
  -2  15   2       27.29       35.36     11.15 o 
  -1  15   2      219.26      216.47     14.28 o 
   0  15   2       19.13        7.03     10.12 o 
   1  15   2        1.61       -2.28      9.36 o 
   2  15   2       18.15       19.65      9.91 o 
   3  15   2       34.69       28.12     12.04 o 
   4  15   2      131.37      182.03     34.61 o 
   5  15   2        0.00        4.68     30.66 o 
  -5  16   2       18.74       26.18     21.40 o 
  -4  16   2       44.83       46.79     23.53 o 
  -3  16   2        2.84        7.46     12.30 o 
  -2  16   2       12.41        9.91     10.99 o 
  -1  16   2        3.00       -5.82     10.36 o 
   0  16   2       65.90       49.52     12.91 o 
   1  16   2       99.46      113.93     13.89 o 
   2  16   2        8.23      -12.30     16.17 o 
   3  16   2        0.69      -14.54     14.54 o 
   4  16   2       59.86       44.99     13.67 o 
  -4  17   2        6.86        3.85     14.47 o 
  -3  17   2       44.40       46.08     13.63 o 
  -2  17   2       19.57       15.45     13.12 o 
  -1  17   2       26.51       50.45     14.27 o 
   0  17   2       20.73       14.71     14.46 o 
   1  17   2       25.21       22.70     12.90 o 
   2  17   2        0.43        2.09     13.49 o 
   3  17   2        0.11        2.05     13.46 o 
   0  18   2        9.21       15.12     13.78 o 
 -11   1   3       17.92       20.53      8.75 o 
 -10   1   3        2.66        5.55      7.26 o 
  -9   1   3       20.90       14.58      6.14 o 
  -8   1   3      227.67      217.69      8.32 o 
  -7   1   3        0.39        6.83      4.22 o 
  -6   1   3      183.56      179.08      7.90 o 
  -5   1   3      207.63      203.20      6.64 o 
  -4   1   3       73.91       63.78      4.05 o 
  -3   1   3        7.80        5.85      1.59 o 
  -2   1   3      178.30      181.01      3.70 o 
  -1   1   3      654.33      595.28     17.70 o 
   0   1   3     8143.17     7782.82    101.58 o 
   1   1   3     7411.74     7559.57    145.31 o 
   2   1   3       33.59       20.25      3.69 o 
   3   1   3      603.84      584.46     12.09 o 
   4   1   3      120.76      121.47      4.52 o 
   5   1   3      313.12      310.76      7.13 o 
   6   1   3        1.41       -3.98      3.98 o 
   7   1   3      253.66      242.48      8.74 o 
   8   1   3       34.99       35.32      6.79 o 
   9   1   3        8.62       13.25     10.73 o 
  10   1   3      138.36      211.84     59.95 o 
 -11   2   3        3.86      -12.30     12.30 o 
 -10   2   3        1.18        0.52      7.65 o 
  -9   2   3      112.61      121.80      8.52 o 
  -8   2   3       21.11       21.27      5.46 o 
  -7   2   3       85.08       92.63      7.44 o 
  -6   2   3       21.41       14.46      4.87 o 
  -5   2   3       94.91       83.43      3.94 o 
  -4   2   3        3.03        1.46      1.80 o 
  -3   2   3     2137.56     2106.29     20.75 o 
  -2   2   3       53.35       44.57      2.33 o 
  -1   2   3      178.94      176.01      4.71 o 
   0   2   3      705.25      707.02     10.04 o 
   1   2   3    35180.90    33353.39    430.67 o 
   2   2   3      415.77      411.36      8.89 o 
   3   2   3      785.70      778.78     14.72 o 
   4   2   3     2286.96     2277.77     26.00 o 
   5   2   3     1610.01     1572.86     19.93 o 
   6   2   3       17.65       25.03      6.49 o 
   7   2   3        1.21        4.87      4.79 o 
   8   2   3       86.17       93.54      8.73 o 
   9   2   3       20.97       22.63     16.79 o 
  10   2   3       12.14       20.96     11.64 o 
 -11   3   3       22.61       13.30     13.21 o 
 -10   3   3       89.04       95.77     12.71 o 
  -9   3   3      111.75      117.99     11.02 o 
  -8   3   3      120.69      120.31      7.57 o 
  -7   3   3      135.88      134.22      9.22 o 
  -6   3   3        0.22       -2.31      4.87 o 
  -5   3   3       49.86       54.04      3.30 o 
  -4   3   3      163.76      157.01      3.83 o 
  -3   3   3     2118.50     2134.90     23.66 o 
  -2   3   3      740.41      731.87     10.88 o 
  -1   3   3      265.35      266.62      9.21 o 
   0   3   3     1415.33     1516.42     19.38 o 
   1   3   3     5454.14     5280.04    101.26 o 
   2   3   3     1437.58     1443.21     19.26 o 
   3   3   3     1995.88     2035.66     25.76 o 
   4   3   3     2899.86     2854.40     31.57 o 
   5   3   3        9.12       14.62      3.38 o 
   6   3   3       30.81       25.94      5.09 o 
   7   3   3       44.50       34.92     13.85 o 
   8   3   3        3.27       -3.17      9.15 o 
   9   3   3        0.01      -10.59     10.59 o 
  10   3   3        0.00       -5.78     12.83 o 
 -11   4   3        1.42      -13.32     13.48 o 
 -10   4   3        3.58       -0.52     10.11 o 
  -9   4   3       22.45        8.76      8.98 o 
  -8   4   3        5.76       -5.08      5.08 o 
  -7   4   3        0.76       -4.28      4.28 o 
  -6   4   3       81.89       78.75      8.18 o 
  -5   4   3       85.23       76.82      3.47 o 
  -4   4   3      123.77      140.06      3.74 o 
  -3   4   3      266.33      263.08      5.44 o 
  -2   4   3      263.71      257.32      5.56 o 
  -1   4   3     2187.45     2198.22     23.96 o 
   0   4   3      266.94      268.49      5.68 o 
   1   4   3        7.60        4.56      2.93 o 
   2   4   3     1079.44     1121.82     22.01 o 
   3   4   3     1395.05     1363.78     18.33 o 
   4   4   3        8.68        7.87      2.80 o 
   5   4   3        0.95        3.70      3.27 o 
   6   4   3      426.63      404.87     11.34 o 
   7   4   3       19.85       13.78      8.52 o 
   8   4   3        4.73        5.84      9.48 o 
   9   4   3       12.80       -2.84      9.84 o 
  10   4   3        0.52       15.49     15.15 o 
 -11   5   3       36.97       46.48     14.74 o 
 -10   5   3       20.24       13.56     11.54 o 
  -9   5   3       47.21       -0.30     28.67 o 
  -8   5   3        0.58       -3.03      7.39 o 
  -7   5   3       28.22       26.21      7.23 o 
  -6   5   3      317.51      296.85      9.09 o 
  -5   5   3      164.02      162.43      4.72 o 
  -4   5   3     1525.41     1562.37     21.08 o 
  -3   5   3     1102.25     1163.53     19.05 o 
  -2   5   3     3237.25     3582.84     43.35 o 
  -1   5   3     1135.78     1139.02     14.12 o 
   0   5   3     1123.69     1114.28     15.85 o 
   1   5   3        0.59       -0.87      2.97 o 
   2   5   3     2528.94     2543.37     37.79 o 
   3   5   3      233.91      249.24      4.84 o 
   4   5   3       10.30       12.09      2.79 o 
   5   5   3      183.47      168.24      8.20 o 
   6   5   3       66.59       55.77      9.20 o 
   7   5   3      137.31      160.28     14.10 o 
   8   5   3       16.75       12.65      9.74 o 
   9   5   3        1.83        7.03     11.90 o 
  10   5   3        7.23       11.67     14.51 o 
 -11   6   3       10.61        4.26     14.06 o 
 -10   6   3        1.39        4.29     13.16 o 
  -9   6   3        2.08       -9.35      9.35 o 
  -8   6   3        1.09       -6.62      7.41 o 
  -7   6   3      187.67      172.95     10.51 o 
  -6   6   3      559.86      543.87     14.97 o 
  -5   6   3       68.96       85.40      7.78 o 
  -4   6   3       57.42       48.23      6.21 o 
  -3   6   3       48.49       31.28      5.56 o 
  -2   6   3        9.75        5.14      2.32 o 
  -1   6   3      189.35      179.09      4.73 o 
   0   6   3     5316.52     5644.23     66.05 o 
   1   6   3      482.57      494.22      9.13 o 
   2   6   3        5.79        3.03      3.83 o 
   3   6   3     1958.56     1979.42     20.68 o 
   4   6   3       21.45       14.72      4.04 o 
   5   6   3       73.43       65.45      6.90 o 
   6   6   3        0.54       -7.13      7.13 o 
   7   6   3        2.96       -5.97      8.69 o 
   8   6   3       10.66        6.85     10.62 o 
   9   6   3       93.99      105.85     44.87 o 
  10   6   3        1.11       -5.32     13.53 o 
 -10   7   3       42.96       44.89     13.43 o 
  -9   7   3       23.69       30.92     14.30 o 
  -8   7   3        5.11       -9.36      9.36 o 
  -7   7   3      402.03      389.45     14.10 o 
  -6   7   3       24.66       23.36      6.40 o 
  -5   7   3      915.40      924.34     14.25 o 
  -4   7   3      116.46      101.10      5.99 o 
  -3   7   3      118.25      112.14      4.75 o 
  -2   7   3       89.15      100.54      4.70 o 
  -1   7   3       32.48       23.02      4.44 o 
   0   7   3      116.56      125.66      4.07 o 
   1   7   3       60.35       62.37      8.28 o 
   2   7   3        0.00        2.50      3.29 o 
   3   7   3      506.94      514.74     10.95 o 
   4   7   3      259.65      249.81      7.91 o 
   5   7   3      677.96      665.10     13.85 o 
   6   7   3       12.89       10.42      7.94 o 
   7   7   3        0.59       -6.97      8.01 o 
   8   7   3       17.10       23.85     11.84 o 
   9   7   3        2.12      -12.12     12.29 o 
 -10   8   3        0.16       -5.73     13.47 o 
  -9   8   3       31.71       42.52     13.23 o 
  -8   8   3        5.47        6.13      9.95 o 
  -7   8   3        0.64        4.72      8.78 o 
  -6   8   3       23.29       19.54      5.75 o 
  -5   8   3      404.50      404.66      9.13 o 
  -4   8   3      662.68      654.61     11.43 o 
  -3   8   3       48.66       56.82      5.64 o 
  -2   8   3      183.85      195.73      6.31 o 
  -1   8   3       14.27        8.41      2.85 o 
   0   8   3       83.36       86.57      4.11 o 
   1   8   3      239.30      237.29     11.05 o 
   2   8   3       57.20       54.87      5.85 o 
   3   8   3      429.96      400.45      9.92 o 
   4   8   3      515.12      491.00     11.63 o 
   5   8   3        0.64        5.48      5.26 o 
   6   8   3      218.07      230.36     11.78 o 
   7   8   3       36.40       29.17     11.30 o 
   8   8   3       12.50       21.49     17.41 o 
   9   8   3        0.83        2.25     13.76 o 
 -10   9   3        7.53       -6.56     14.29 o 
  -9   9   3       18.47       13.61     12.59 o 
  -8   9   3        0.40        1.03      9.77 o 
  -7   9   3      345.14      342.94     16.53 o 
  -6   9   3      259.84      263.84     10.82 o 
  -5   9   3      255.90      243.78      8.85 o 
  -4   9   3        1.70       -0.44      3.94 o 
  -3   9   3     2023.35     2032.70     25.41 o 
  -2   9   3       62.33       58.40      7.72 o 
  -1   9   3       14.70        5.61      3.17 o 
   0   9   3     1382.35     1359.37     24.70 o 
   1   9   3       47.88       38.50      7.76 o 
   2   9   3     1244.57     1222.59     24.63 o 
   3   9   3       82.65       77.51      9.10 o 
   4   9   3      788.28      800.98     15.89 o 
   5   9   3      865.80      864.46     16.98 o 
   6   9   3        6.26       14.53      7.40 o 
   7   9   3       21.26       10.51     11.40 o 
   8   9   3        0.09       -1.55     11.43 o 
   9   9   3        0.30       -2.85     14.06 o 
  -9  10   3        1.97       17.00     20.85 o 
  -8  10   3       17.29       11.37     10.94 o 
  -7  10   3      153.49      168.35     21.60 o 
  -6  10   3        0.63       -1.21      7.26 o 
  -5  10   3       57.45       48.29      6.21 o 
  -4  10   3      422.42      439.17      9.99 o 
  -3  10   3       44.12       39.85      4.88 o 
  -2  10   3      103.36      110.60      7.26 o 
  -1  10   3      423.98      393.46     11.69 o 
   0  10   3        0.01       -3.69      3.69 o 
   1  10   3        0.32        0.12      4.42 o 
   2  10   3      671.96      594.25     16.09 o 
   3  10   3     1355.05     1353.77     35.82 o 
   4  10   3      403.20      390.82     12.47 o 
   5  10   3      222.84      203.41      8.99 o 
   6  10   3        0.04       -6.03      8.40 o 
   7  10   3       24.00        1.87     11.19 o 
   8  10   3        7.43      -14.48     22.87 o 
  -9  11   3        1.68       -9.57     13.96 o 
  -8  11   3       19.82       13.64     11.99 o 
  -7  11   3       14.40       -2.71     10.62 o 
  -6  11   3       26.50       18.77      8.02 o 
  -5  11   3      891.51      937.81     17.90 o 
  -4  11   3      422.32      410.50     13.58 o 
  -3  11   3       34.83       26.14      5.02 o 
  -2  11   3        2.16       -2.86      5.48 o 
  -1  11   3       38.05       32.95      8.99 o 
   0  11   3      267.04      257.43     10.66 o 
   1  11   3      271.21      272.98      8.73 o 
   2  11   3      433.10      433.57     11.29 o 
   3  11   3       11.18        6.39      5.46 o 
   4  11   3        0.85        6.99      5.98 o 
   5  11   3        0.09       -4.09      6.39 o 
   6  11   3       47.91       44.96     10.24 o 
   7  11   3       24.66       14.61     12.41 o 
   8  11   3        2.62      -14.15     14.15 o 
  -8  12   3        4.30       -0.78     13.80 o 
  -7  12   3       31.91       23.14     13.19 o 
  -6  12   3       81.70       99.50     13.89 o 
  -5  12   3       47.55       66.11     10.66 o 
  -4  12   3       52.08       52.75      9.79 o 
  -3  12   3       55.07       48.74     12.86 o 
  -2  12   3      106.98      123.66     10.00 o 
  -1  12   3       35.03       23.43     10.74 o 
   0  12   3      100.39      106.74     10.12 o 
   1  12   3        1.75       -0.48      6.74 o 
   2  12   3       98.66       95.44     13.14 o 
   3  12   3       41.34       20.35      9.36 o 
   4  12   3        6.92        6.81      6.29 o 
   5  12   3        6.29        5.55      7.30 o 
   6  12   3        0.38        0.86     10.20 o 
   7  12   3        3.09       -6.53     12.77 o 
  -8  13   3       25.92       21.50     14.92 o 
  -7  13   3       64.66       73.30     38.75 o 
  -6  13   3       74.89       66.62     14.86 o 
  -5  13   3       93.82      127.36     29.35 o 
  -4  13   3       53.99       63.14     10.90 o 
  -3  13   3       21.83       29.36      8.46 o 
  -2  13   3       34.62       39.21      9.08 o 
  -1  13   3       81.80       61.88      9.42 o 
   0  13   3       24.78       17.85      7.90 o 
   1  13   3      146.63      173.61     12.73 o 
   2  13   3       10.75        3.78      7.91 o 
   3  13   3      243.22      219.94     11.67 o 
   4  13   3        8.33        9.24      7.05 o 
   5  13   3        8.67        0.57      7.98 o 
   6  13   3        5.36        6.41     10.66 o 
   7  13   3        3.22       11.61     15.26 o 
  -7  14   3        8.51       19.57     28.57 o 
  -6  14   3       16.26       -0.62     14.69 o 
  -5  14   3       16.14       12.90     10.56 o 
  -4  14   3       35.64       27.82      9.24 o 
  -3  14   3        0.34       -9.39      9.39 o 
  -2  14   3       13.72       14.73     11.06 o 
  -1  14   3       25.53       24.13      9.42 o 
   0  14   3       21.06        4.70      8.06 o 
   1  14   3       10.46        0.89      9.99 o 
   2  14   3       31.58        3.65      9.03 o 
   3  14   3       27.92       36.92     12.40 o 
   4  14   3       74.00       97.55     13.47 o 
   5  14   3       44.88       44.20     10.43 o 
   6  14   3       47.32       54.31     16.23 o 
  -6  15   3        1.43       27.32     16.88 o 
  -5  15   3       46.14       66.45     16.47 o 
  -4  15   3        1.12        6.35     11.04 o 
  -3  15   3        0.10       -3.21      9.83 o 
  -2  15   3        5.57        1.79      9.70 o 
  -1  15   3       12.97        7.83     10.43 o 
   0  15   3        0.95        1.85     17.12 o 
   1  15   3        8.27        9.12      9.21 o 
   2  15   3        0.02        5.23      9.80 o 
   3  15   3        1.34       -6.79      9.75 o 
   4  15   3       62.87       85.97     14.38 o 
   5  15   3       15.89        4.34     17.00 o 
  -5  16   3       24.24       60.02     21.80 o 
  -4  16   3        1.64        6.60     12.92 o 
  -3  16   3       23.49       31.33     11.94 o 
  -2  16   3       20.03       19.09     10.92 o 
  -1  16   3        3.94       -2.73     11.03 o 
   0  16   3        0.55        0.79     10.61 o 
   1  16   3        1.76      -16.80     17.05 o 
   2  16   3      108.18      137.49     14.19 o 
   3  16   3      211.31      246.29     22.85 o 
   4  16   3        1.52       -3.46     11.87 o 
  -4  17   3       66.50       83.72     16.48 o 
  -3  17   3       14.98       39.18     21.14 o 
  -2  17   3      118.34      172.58     18.48 o 
  -1  17   3       14.37        1.58     12.70 o 
   0  17   3       23.92       11.84     12.85 o 
   1  17   3        2.29       -3.07     11.98 o 
   2  17   3       11.37        9.07     13.46 o 
   3  17   3        5.64      -12.43     12.43 o 
 -11   0   4       18.80        3.86     28.27 o 
 -10   0   4      197.70      213.88     14.73 o 
  -9   0   4      105.85      104.29     11.72 o 
  -8   0   4        9.76        8.74      7.43 o 
  -7   0   4      414.10      390.40     14.58 o 
  -6   0   4       44.37       52.50      7.17 o 
  -5   0   4      376.38      368.85     12.11 o 
  -4   0   4     4125.90     4229.81     56.32 o 
  -3   0   4       74.16       85.13      4.54 o 
  -2   0   4     2729.78     2620.58     66.76 o 
  -1   0   4     5144.87     4964.23    117.61 o 
   0   0   4       28.43       25.72      5.04 o 
   1   0   4      132.43      146.54      8.57 o 
   2   0   4     3558.05     3807.19     93.40 o 
   3   0   4     2298.72     2562.39     67.94 o 
   4   0   4      879.19      796.66     30.11 o 
   5   0   4      665.92      655.12     14.04 o 
   6   0   4      560.99      542.21     66.40 o 
   7   0   4       82.06       70.93     40.15 o 
   8   0   4       44.25       42.82     30.04 o 
   9   0   4        0.69       19.44     11.78 o 
  10   0   4      102.42      152.43     19.05 o 
 -11   1   4        7.51       -5.43      8.39 o 
 -10   1   4        7.11       -2.39      7.14 o 
  -9   1   4        6.20        6.37      5.84 o 
  -8   1   4      107.77      116.64      8.39 o 
  -7   1   4      228.95      225.94      7.82 o 
  -6   1   4       89.35       92.44      8.62 o 
  -5   1   4     1545.39     1555.80     22.19 o 
  -4   1   4     1489.86     1451.73     15.37 o 
  -3   1   4      848.02      816.73     10.63 o 
  -2   1   4     1697.81     1755.54     21.97 o 
  -1   1   4     2410.16     2357.02     33.34 o 
   0   1   4        0.15        3.60      2.34 o 
   1   1   4     3230.84     3185.98     84.00 o 
   2   1   4     1764.26     1783.27     59.00 o 
   3   1   4      323.88      319.22     29.92 o 
   4   1   4      348.94      355.20     10.95 o 
   5   1   4       51.42       52.06      6.88 o 
   6   1   4       97.54      103.70      8.27 o 
   7   1   4        9.12        2.16      5.20 o 
   8   1   4       91.62      112.82     14.57 o 
   9   1   4       16.60       14.64      8.13 o 
  10   1   4        9.79       26.70     15.12 o 
 -11   2   4       33.69       34.27     11.61 o 
 -10   2   4        0.50        2.17      7.22 o 
  -9   2   4       16.85       17.11      6.54 o 
  -8   2   4      367.85      377.07     10.97 o 
  -7   2   4      192.68      209.80      7.82 o 
  -6   2   4     1249.74     1277.71     20.80 o 
  -5   2   4     1440.91     1474.67     18.15 o 
  -4   2   4        1.69        0.65      2.06 o 
  -3   2   4      493.84      418.67      7.82 o 
  -2   2   4     3754.26     3726.86     43.59 o 
  -1   2   4      235.31      241.54      6.32 o 
   0   2   4     4762.53     4966.23     66.55 o 
   1   2   4     8815.60     8940.02    137.27 o 
   2   2   4     1354.02     1308.18     20.93 o 
   3   2   4        2.86        3.24      3.68 o 
   4   2   4     8821.45     8675.91    139.97 o 
   5   2   4      108.02       93.71      9.38 o 
   6   2   4       45.24       46.28      6.48 o 
   7   2   4       13.46        1.49      6.04 o 
   8   2   4        0.00       -1.83      6.28 o 
   9   2   4       14.34       20.95     11.43 o 
  10   2   4        0.31        7.22     20.39 o 
 -11   3   4       21.90       35.50     12.18 o 
 -10   3   4       19.01       17.21     13.78 o 
  -9   3   4       27.90       40.73      6.89 o 
  -8   3   4       39.22       46.70      7.90 o 
  -7   3   4       61.66       54.56      7.57 o 
  -6   3   4      518.79      495.53     11.92 o 
  -5   3   4     1020.93     1088.13     14.59 o 
  -4   3   4     2858.86     3168.79     30.90 o 
  -3   3   4     4476.95     4981.41     51.36 o 
  -2   3   4     5616.29     5660.63     64.58 o 
  -1   3   4     1149.25     1094.31     15.29 o 
   0   3   4     1052.44     1062.62     19.75 o 
   1   3   4      240.41      249.02      9.10 o 
   2   3   4     1245.90     1253.68     31.11 o 
   3   3   4      132.56      136.55      6.29 o 
   4   3   4     4588.48     4455.04     52.59 o 
   5   3   4      335.69      340.04      7.76 o 
   6   3   4      302.65      296.61     10.12 o 
   7   3   4      151.11      143.91     13.36 o 
   8   3   4        4.66       -0.86     11.68 o 
   9   3   4       49.48       62.85     13.37 o 
  10   3   4        1.23        3.25     13.47 o 
 -11   4   4       33.12       14.87     34.75 o 
 -10   4   4        3.14        4.42     14.82 o 
  -9   4   4        3.11       11.29      8.97 o 
  -8   4   4       45.15       48.70     15.70 o 
  -7   4   4       43.96       37.12      5.55 o 
  -6   4   4       13.57        4.46      3.90 o 
  -5   4   4      488.15      513.36      7.81 o 
  -4   4   4     6339.40     6989.66     71.41 o 
  -3   4   4      559.04      625.81      9.46 o 
  -2   4   4      189.96      153.65      4.16 o 
  -1   4   4      245.95      271.39      5.23 o 
   0   4   4      470.26      465.66      8.20 o 
   1   4   4       27.90       31.97      9.37 o 
   2   4   4      262.49      265.11      8.20 o 
   3   4   4      919.58      884.52     16.48 o 
   4   4   4      546.80      562.43      9.50 o 
   5   4   4       46.86       61.98      7.72 o 
   6   4   4      511.97      494.36     12.94 o 
   7   4   4      113.36      118.67     16.30 o 
   8   4   4        7.58       -3.86     10.34 o 
   9   4   4        6.83       -7.60     11.83 o 
  10   4   4        4.72        5.66     14.26 o 
 -11   5   4        4.44      -12.94     12.94 o 
 -10   5   4       12.53        8.77     14.66 o 
  -9   5   4        1.87       -8.49     11.71 o 
  -8   5   4       44.84       49.04      9.07 o 
  -7   5   4      189.85      177.97      7.54 o 
  -6   5   4      339.40      334.75      9.09 o 
  -5   5   4      158.42      157.93      5.77 o 
  -4   5   4     1290.23     1267.46     16.54 o 
  -3   5   4      386.16      394.44     13.85 o 
  -2   5   4     1633.89     1746.06     23.64 o 
  -1   5   4      475.47      551.89      8.46 o 
   0   5   4      311.00      351.81      7.29 o 
   1   5   4      241.26      253.97      8.02 o 
   2   5   4        5.79        1.55      3.67 o 
   3   5   4       53.56       49.81      6.60 o 
   4   5   4      646.04      627.59     11.33 o 
   5   5   4      339.75      328.17      8.33 o 
   6   5   4        0.03       -5.10      7.83 o 
   7   5   4       39.66       50.83     10.94 o 
   8   5   4       48.81       56.35     11.62 o 
   9   5   4        0.66       -0.79     12.17 o 
  10   5   4        0.03       -9.96     14.15 o 
 -11   6   4        0.01        5.45     26.61 o 
 -10   6   4        1.18        6.18     28.21 o 
  -9   6   4        1.27        1.80      9.33 o 
  -8   6   4       78.76       42.89     15.85 o 
  -7   6   4        3.87        1.89      6.88 o 
  -6   6   4       12.28        5.71      5.89 o 
  -5   6   4        5.50        5.93      3.56 o 
  -4   6   4       16.87       12.26      3.18 o 
  -3   6   4     1555.65     1710.34     21.02 o 
  -2   6   4      868.36      830.51     11.92 o 
  -1   6   4     1306.63     1326.70     16.54 o 
   0   6   4     2549.45     2747.55     34.70 o 
   1   6   4      122.44      133.40      7.03 o 
   2   6   4     1093.96     1113.07     20.71 o 
   3   6   4       85.88       63.50      5.37 o 
   4   6   4       32.55       35.00      6.43 o 
   5   6   4      423.46      390.74     12.71 o 
   6   6   4       32.13       34.87      9.69 o 
   7   6   4       17.71        7.58      9.47 o 
   8   6   4        0.55       -1.45     16.92 o 
   9   6   4       27.40       20.78     13.43 o 
 -10   7   4        0.50       14.84     12.53 o 
  -9   7   4        1.01       -3.90     10.01 o 
  -8   7   4        7.39        8.09      8.70 o 
  -7   7   4        1.23       -0.06      8.12 o 
  -6   7   4      113.52      120.71     17.88 o 
  -5   7   4      546.74      558.86     11.40 o 
  -4   7   4       85.53      107.25      6.72 o 
  -3   7   4      805.37      841.43     16.97 o 
  -2   7   4      279.76      320.18      6.94 o 
  -1   7   4     2257.43     2390.97     27.33 o 
   0   7   4      513.88      591.26     11.27 o 
   1   7   4      268.88      266.23      8.98 o 
   2   7   4      134.00      146.13      7.36 o 
   3   7   4        1.76        0.62      3.92 o 
   4   7   4       22.20       25.14      7.97 o 
   5   7   4        5.48        2.61      5.80 o 
   6   7   4        6.36        4.57     12.47 o 
   7   7   4       35.66       19.01     10.92 o 
   8   7   4        0.56      -10.76     10.76 o 
   9   7   4        0.15       -8.01     38.22 o 
 -10   8   4        2.99       -5.31     13.48 o 
  -9   8   4       22.19        9.64     13.22 o 
  -8   8   4        0.29       -9.14      9.14 o 
  -7   8   4        2.72       -6.81      6.81 o 
  -6   8   4       87.55       60.77      6.84 o 
  -5   8   4       89.83       90.34      8.54 o 
  -4   8   4      173.12      173.33     14.11 o 
  -3   8   4       63.55       73.48      7.57 o 
  -2   8   4      198.47      174.61      5.70 o 
  -1   8   4      770.71      743.38     11.50 o 
   0   8   4       12.08       26.88      4.25 o 
   1   8   4      318.10      283.48      9.69 o 
   2   8   4      146.88      164.25      7.99 o 
   3   8   4      155.25      142.44      6.54 o 
   4   8   4      954.30      952.04     19.49 o 
   5   8   4      119.75      134.28      9.83 o 
   6   8   4        0.17        1.39      9.20 o 
   7   8   4       26.27       42.92     11.45 o 
   8   8   4        3.06       -9.75     10.76 o 
   9   8   4        7.35       -2.40     16.59 o 
 -10   9   4        4.87        8.15     13.55 o 
  -9   9   4        4.34      -13.34     13.42 o 
  -8   9   4        0.82      -10.54     10.54 o 
  -7   9   4      219.05      243.54     15.51 o 
  -6   9   4       32.36       34.91      7.12 o 
  -5   9   4      353.33      369.10     10.49 o 
  -4   9   4      132.25      141.11      6.48 o 
  -3   9   4      463.60      467.64     11.68 o 
  -2   9   4       53.09       63.68      4.92 o 
  -1   9   4      165.09      162.31      5.63 o 
   0   9   4        2.12        3.05      4.19 o 
   1   9   4      292.46      293.88     10.55 o 
   2   9   4      612.55      604.81     12.60 o 
   3   9   4       50.99       50.81      5.89 o 
   4   9   4      122.23      130.99      7.85 o 
   5   9   4       21.41       17.07      9.94 o 
   6   9   4       76.47       46.00     13.35 o 
   7   9   4       34.72       27.69     11.36 o 
   8   9   4        5.30       18.97     13.39 o 
   9   9   4        5.07       11.81     14.57 o 
  -9  10   4        0.32       -7.47     11.53 o 
  -8  10   4        5.93        6.72     11.57 o 
  -7  10   4      181.82      225.82     34.46 o 
  -6  10   4       62.39       49.73      8.22 o 
  -5  10   4       34.40       27.48      5.65 o 
  -4  10   4      851.77      845.37     17.04 o 
  -3  10   4      685.29      703.55     12.63 o 
  -2  10   4      230.40      223.04     10.08 o 
  -1  10   4      135.23      138.47      9.31 o 
   0  10   4      161.26      162.00      8.44 o 
   1  10   4      239.50      224.37     13.87 o 
   2  10   4      414.90      404.74     13.23 o 
   3  10   4      139.14      146.47      8.58 o 
   4  10   4      226.81      217.15      9.10 o 
   5  10   4      219.33      232.61     16.37 o 
   6  10   4        9.52        3.80      9.08 o 
   7  10   4       11.25       -4.78     11.84 o 
   8  10   4        4.58        8.35     13.28 o 
  -9  11   4        3.84       21.54     14.47 o 
  -8  11   4        0.14        7.34     14.10 o 
  -7  11   4       46.06       47.78     11.65 o 
  -6  11   4        0.12       -8.90      8.90 o 
  -5  11   4       34.13       46.31     12.15 o 
  -4  11   4       58.35       73.11      6.83 o 
  -3  11   4     1134.60     1202.25     18.88 o 
  -2  11   4      198.14      190.40      9.38 o 
  -1  11   4       61.97       52.29      7.67 o 
   0  11   4      212.68      210.90     10.32 o 
   1  11   4       54.05       50.44      6.26 o 
   2  11   4       58.46       42.19      6.01 o 
   3  11   4      162.03      148.03      9.49 o 
   4  11   4       49.72       50.30      7.45 o 
   5  11   4        7.88        4.63      6.94 o 
   6  11   4       24.05       19.07      9.54 o 
   7  11   4        3.15      -12.65     12.65 o 
   8  11   4        8.10        7.83     19.50 o 
  -8  12   4        3.42       -8.56     13.65 o 
  -7  12   4       24.62       34.77     13.68 o 
  -6  12   4       39.53       64.15     12.54 o 
  -5  12   4      907.59      905.50     21.91 o 
  -4  12   4        1.03        0.29      5.55 o 
  -3  12   4      123.76      156.55     17.77 o 
  -2  12   4      795.17      652.78     51.82 o 
  -1  12   4      569.18      581.60     16.40 o 
   0  12   4       11.10        7.87      7.00 o 
   1  12   4      317.72      324.69     12.75 o 
   2  12   4      376.92      345.30     10.65 o 
   3  12   4       50.34       53.43     10.86 o 
   4  12   4        0.20       -5.67      6.64 o 
   5  12   4       19.92        8.38      8.54 o 
   6  12   4       22.23       31.50     10.77 o 
   7  12   4       17.37       14.23     18.16 o 
  -8  13   4       22.61       27.29     15.46 o 
  -7  13   4       91.31       95.18     15.35 o 
  -6  13   4        0.23       -3.61      9.45 o 
  -5  13   4      256.38      297.82     13.47 o 
  -4  13   4       24.24       20.76     10.47 o 
  -3  13   4       53.44       89.07     17.18 o 
  -2  13   4       40.94       33.95      8.30 o 
  -1  13   4        9.03       -2.40      7.44 o 
   0  13   4       20.58       13.89     11.38 o 
   1  13   4        0.64       -2.24      7.76 o 
   2  13   4      237.77      228.98     12.24 o 
   3  13   4       53.12       43.17      8.59 o 
   4  13   4       10.81        5.18      7.32 o 
   5  13   4       39.48       36.06      8.68 o 
   6  13   4       12.88       29.10     16.75 o 
   7  13   4       20.90       11.63     14.96 o 
  -7  14   4       14.45       16.17     14.16 o 
  -6  14   4       28.63       27.79     15.21 o 
  -5  14   4       63.63       71.53     15.09 o 
  -4  14   4       23.06       32.03     12.93 o 
  -3  14   4       11.82       21.35     11.32 o 
  -2  14   4       17.12       29.95     10.01 o 
  -1  14   4       34.76       26.14      8.90 o 
   0  14   4        1.95        7.69      8.23 o 
   1  14   4      165.35      162.88     13.57 o 
   2  14   4        4.57        6.62      8.96 o 
   3  14   4      228.05      204.59     12.13 o 
   4  14   4        4.51        3.08     10.74 o 
   5  14   4        0.49        0.39      8.74 o 
   6  14   4        1.47        9.02     17.72 o 
  -6  15   4        0.11       -1.18     27.29 o 
  -5  15   4       12.90       -8.25     17.74 o 
  -4  15   4       10.01       21.16     18.36 o 
  -3  15   4        0.00       -0.05     10.25 o 
  -2  15   4       52.98       66.45     18.78 o 
  -1  15   4        0.77       -7.13      9.93 o 
   0  15   4       26.30        8.09     13.97 o 
   1  15   4       77.36       88.84     12.20 o 
   2  15   4        1.73       12.50     13.61 o 
   3  15   4       33.38       38.64     11.45 o 
   4  15   4       60.01       68.67     15.46 o 
   5  15   4       51.57       33.36     19.93 o 
  -5  16   4       10.46      -15.25     19.57 o 
  -4  16   4        0.01       -6.34     13.18 o 
  -3  16   4       84.83      126.02     19.11 o 
  -2  16   4       25.66       21.39     11.37 o 
  -1  16   4        1.53        0.18     10.97 o 
   0  16   4        8.64       10.31     11.91 o 
   1  16   4       19.46       14.94     11.29 o 
   2  16   4       16.43        8.42     10.83 o 
   3  16   4       38.90       23.33     11.10 o 
   4  16   4        3.65      -10.20     11.33 o 
  -3  17   4        6.95       14.29     14.53 o 
  -2  17   4       21.35       29.79     13.66 o 
  -1  17   4        1.58        7.42     12.38 o 
   0  17   4        3.02        6.90     12.18 o 
   1  17   4        1.20      -12.82     15.68 o 
   2  17   4       10.08       24.92     12.73 o 
 -11   1   5      100.79      127.74     20.18 o 
 -10   1   5        6.68       15.34      7.27 o 
  -9   1   5      200.59      208.84      9.38 o 
  -8   1   5      166.45      177.60      8.20 o 
  -7   1   5       97.42       95.75      6.79 o 
  -6   1   5       40.49       41.63      5.88 o 
  -5   1   5        1.90       -0.47      1.94 o 
  -4   1   5        1.78        2.26      2.22 o 
  -3   1   5     1188.74     1129.92     16.02 o 
  -2   1   5     1376.25     1332.57     27.30 o 
  -1   1   5     2072.22     2067.21     30.31 o 
   0   1   5     1408.65     1381.44     21.37 o 
   1   1   5     3596.82     3639.14     51.41 o 
   2   1   5      171.27      158.57      7.33 o 
   3   1   5       31.79       21.60      8.81 o 
   4   1   5      262.36      240.97     10.25 o 
   5   1   5       39.43       34.69      4.55 o 
   6   1   5       61.51       73.25      6.66 o 
   7   1   5       21.12       12.93      6.09 o 
   8   1   5        0.00       -2.58      6.65 o 
   9   1   5       44.23       41.12      9.49 o 
  10   1   5        1.03      -11.85     14.14 o 
 -11   2   5       61.56       67.32     13.20 o 
 -10   2   5       41.06       47.35      8.08 o 
  -9   2   5       35.12       33.61      6.83 o 
  -8   2   5      115.84      129.65      8.45 o 
  -7   2   5      307.95      287.14      8.92 o 
  -6   2   5       95.85      100.29      7.94 o 
  -5   2   5       80.13       76.99      3.83 o 
  -4   2   5      325.62      370.04      6.87 o 
  -3   2   5      307.81      288.18      7.54 o 
  -2   2   5      688.17      690.40     12.96 o 
  -1   2   5     1316.07     1308.31     20.85 o 
   0   2   5      773.79      778.70     15.68 o 
   1   2   5     1211.50     1207.92     19.36 o 
   2   2   5     1491.86     1424.12     22.93 o 
   3   2   5     1936.41     1944.54     30.61 o 
   4   2   5      428.96      412.81     11.50 o 
   5   2   5      384.25      365.62      8.27 o 
   6   2   5        3.32        1.40      4.78 o 
   7   2   5       42.34       42.27      9.70 o 
   8   2   5       10.32        1.02      8.20 o 
   9   2   5       14.18       14.86     12.60 o 
  10   2   5        0.42      -13.29     15.77 o 
 -11   3   5       82.35       97.12     16.88 o 
 -10   3   5       41.05       43.73      8.10 o 
  -9   3   5       17.33       10.33      6.58 o 
  -8   3   5       36.48       32.66      5.80 o 
  -7   3   5       10.27       11.78      4.84 o 
  -6   3   5      293.44      299.29      8.59 o 
  -5   3   5        0.25       -1.88      2.61 o 
  -4   3   5        6.78       -2.89      2.89 o 
  -3   3   5      903.53      944.99     14.44 o 
  -2   3   5      136.10      128.95      5.48 o 
  -1   3   5       53.07       61.87      5.65 o 
   0   3   5      357.26      315.39      7.54 o 
   1   3   5      433.44      424.05     13.01 o 
   2   3   5        0.02       -0.97      2.95 o 
   3   3   5     5690.82     5649.17     77.79 o 
   4   3   5        0.09       -1.92      4.83 o 
   5   3   5       11.17       -2.25      3.69 o 
   6   3   5      706.04      669.08     16.42 o 
   7   3   5      221.36      197.07     12.33 o 
   8   3   5       33.06       29.11     10.87 o 
   9   3   5        0.00       -4.56     11.80 o 
  10   3   5        3.98      -16.58     19.86 o 
 -11   4   5        9.77       -9.51     11.84 o 
 -10   4   5       71.29       85.72     12.15 o 
  -9   4   5      428.53      431.14     16.14 o 
  -8   4   5      114.89      116.34     17.76 o 
  -7   4   5        1.16       -0.45      4.52 o 
  -6   4   5       21.66       20.85      4.70 o 
  -5   4   5       38.25       24.44      5.50 o 
  -4   4   5      922.38      972.64     13.55 o 
  -3   4   5      304.16      323.14      6.85 o 
  -2   4   5      838.33      895.24     12.20 o 
  -1   4   5      112.25      109.08      4.37 o 
   0   4   5     1345.65     1460.23     19.91 o 
   1   4   5       99.57      111.59      7.14 o 
   2   4   5     1875.93     1883.21     67.64 o 
   3   4   5      969.54      967.46     17.83 o 
   4   4   5      294.17      294.12     12.63 o 
   5   4   5     1036.31      993.11     16.45 o 
   6   4   5      525.70      512.16     13.58 o 
   7   4   5       19.34        9.91      9.26 o 
   8   4   5       10.62        5.98      9.72 o 
   9   4   5        2.64        6.07     11.61 o 
  10   4   5        2.72        9.76     15.20 o 
 -11   5   5        0.00        8.12     13.19 o 
 -10   5   5       10.34        7.78     11.25 o 
  -9   5   5       26.86       18.26      9.60 o 
  -8   5   5       11.86       12.65      7.72 o 
  -7   5   5       13.49       10.09      4.95 o 
  -6   5   5      390.94      407.26     13.16 o 
  -5   5   5       73.03       91.00     10.30 o 
  -4   5   5      414.39      438.88      9.21 o 
  -3   5   5        7.26        2.67      2.74 o 
  -2   5   5     2199.15     2282.02     29.91 o 
  -1   5   5     3546.97     3596.38     44.05 o 
   0   5   5      207.27      229.45      5.88 o 
   1   5   5     1900.49     1971.98     31.10 o 
   2   5   5      729.94      753.42     16.00 o 
   3   5   5        2.08       -2.03      5.89 o 
   4   5   5       30.13       27.16      4.90 o 
   5   5   5       49.70       49.39      6.97 o 
   6   5   5      608.69      593.28     20.68 o 
   7   5   5      116.30      155.69     14.73 o 
   8   5   5       22.72        2.86     10.39 o 
   9   5   5       30.51       21.32     13.13 o 
 -11   6   5       12.11        4.86     15.84 o 
 -10   6   5       11.33        2.05     11.19 o 
  -9   6   5       26.63       14.32      8.68 o 
  -8   6   5      107.46       89.24     10.68 o 
  -7   6   5       16.47        9.56      7.19 o 
  -6   6   5        1.44       -4.31      5.51 o 
  -5   6   5       22.73       26.05      3.84 o 
  -4   6   5      461.93      497.56      9.27 o 
  -3   6   5      972.81     1018.25     14.42 o 
  -2   6   5        0.07       -2.43      2.49 o 
  -1   6   5       27.25       37.46      4.13 o 
   0   6   5       72.54       75.72      4.72 o 
   1   6   5       63.73       55.65      5.68 o 
   2   6   5      103.42      105.76     10.27 o 
   3   6   5      180.60      173.64      8.24 o 
   4   6   5       17.85        9.91      5.33 o 
   5   6   5      181.45      161.03      8.87 o 
   6   6   5       20.52        7.82      8.84 o 
   7   6   5       38.71       24.23     10.47 o 
   8   6   5      103.27      103.45     14.30 o 
   9   6   5        5.61       10.00     12.55 o 
 -10   7   5        1.19      -11.45     12.45 o 
  -9   7   5        1.20       -8.15     12.34 o 
  -8   7   5       15.22        1.82      8.37 o 
  -7   7   5       44.36       36.33      8.49 o 
  -6   7   5       60.00       78.70      8.79 o 
  -5   7   5      701.23      638.70     11.47 o 
  -4   7   5        0.94        2.41      3.49 o 
  -3   7   5        0.17       -2.21      3.22 o 
  -2   7   5      441.20      422.98      8.27 o 
  -1   7   5      392.50      392.63      9.13 o 
   0   7   5       89.09      103.82      5.64 o 
   1   7   5      981.98     1006.55     19.94 o 
   2   7   5       40.05       25.99      5.35 o 
   3   7   5        4.27       -2.22      5.22 o 
   4   7   5      137.81      152.32      8.35 o 
   5   7   5       94.43       97.96      8.72 o 
   6   7   5      127.68      164.91     14.96 o 
   7   7   5        2.13       -8.97      8.97 o 
   8   7   5        0.88       -7.46     10.16 o 
   9   7   5       15.73       16.99     14.42 o 
 -10   8   5        0.93       11.50     13.44 o 
  -9   8   5        0.07       -5.72     11.03 o 
  -8   8   5       85.09       86.98     22.45 o 
  -7   8   5        8.13        7.83      7.53 o 
  -6   8   5       41.46       36.85      9.43 o 
  -5   8   5      561.16      561.87     12.01 o 
  -4   8   5      109.49       95.03     14.14 o 
  -3   8   5      636.90      648.86     11.38 o 
  -2   8   5      434.07      412.20      8.51 o 
  -1   8   5      112.02      101.18      8.78 o 
   0   8   5       33.01       28.62      6.80 o 
   1   8   5       81.97       79.36      7.14 o 
   2   8   5      599.23      551.85     14.63 o 
   3   8   5      157.18      168.05      8.80 o 
   4   8   5       23.16       14.08      5.59 o 
   5   8   5      402.21      427.87     14.85 o 
   6   8   5      912.02      964.86     47.06 o 
   7   8   5      148.40      132.86     14.40 o 
   8   8   5        0.86      -10.03     12.20 o 
   9   8   5        6.31      -14.65     14.65 o 
 -10   9   5        1.72       -9.12     12.47 o 
  -9   9   5        8.01       -5.52     11.59 o 
  -8   9   5        1.89      -10.18     10.18 o 
  -7   9   5       31.87       26.17      9.25 o 
  -6   9   5        7.64        2.51      6.02 o 
  -5   9   5      308.97      329.56     11.23 o 
  -4   9   5        2.14       -0.66      4.15 o 
  -3   9   5        1.03       -0.65      3.83 o 
  -2   9   5      234.66      210.13      6.58 o 
  -1   9   5       10.38        8.33      3.65 o 
   0   9   5      101.14      110.46      8.58 o 
   1   9   5      188.25      167.64      8.57 o 
   2   9   5        7.48        2.28      6.44 o 
   3   9   5        0.27       -1.59      6.78 o 
   4   9   5      548.53      542.31     13.11 o 
   5   9   5      239.76      231.18     11.58 o 
   6   9   5       48.49       39.73     11.03 o 
   7   9   5       30.79        9.61     11.89 o 
   8   9   5       15.59       36.33     15.68 o 
  -9  10   5       12.35       14.65     13.16 o 
  -8  10   5        0.06       -3.20     11.40 o 
  -7  10   5       91.62       75.37     12.77 o 
  -6  10   5       11.16       13.63      6.69 o 
  -5  10   5       92.08       79.68     10.47 o 
  -3  10   5     1337.17     1335.42     19.38 o 
  -2  10   5       54.97       43.17      5.05 o 
  -1  10   5      254.02      241.30     11.08 o 
   0  10   5        7.21        3.56      5.86 o 
   1  10   5       87.46       76.29      8.43 o 
   2  10   5       11.24        8.43      6.43 o 
   3  10   5       93.03       89.50      7.80 o 
   4  10   5        1.73       -1.24      5.92 o 
   5  10   5       35.42       19.97      7.03 o 
   6  10   5        0.80        2.71      9.95 o 
   7  10   5       40.10       38.86     13.86 o 
   8  10   5        0.23       -3.86     35.47 o 
  -9  11   5       49.62       62.68     15.88 o 
  -8  11   5        4.07      -11.99     11.99 o 
  -7  11   5        7.76       -7.28     10.63 o 
  -6  11   5      132.77      146.85     24.05 o 
  -5  11   5      591.18      601.36     12.97 o 
  -4  11   5      636.56      699.01     13.54 o 
  -3  11   5      179.95      172.25     10.47 o 
  -2  11   5      395.28      403.06     13.47 o 
  -1  11   5      406.97      421.05     13.70 o 
   0  11   5      165.13      163.51      9.74 o 
   1  11   5      610.98      553.50     16.14 o 
   2  11   5      108.04      125.16     10.33 o 
   3  11   5       21.82        9.11      5.68 o 
   4  11   5      268.75      253.87     10.35 o 
   5  11   5      279.56      284.50     11.13 o 
   6  11   5       10.03       11.50     10.74 o 
   7  11   5       17.04        8.79     13.16 o 
  -8  12   5        3.81        6.02     14.50 o 
  -7  12   5        0.39        4.22     14.89 o 
  -6  12   5       85.21       78.28     10.62 o 
  -5  12   5       14.03        8.63      6.52 o 
  -4  12   5      304.33      305.37     11.52 o 
  -3  12   5      685.19      691.50     21.48 o 
  -2  12   5       31.61       39.63      8.48 o 
  -1  12   5        6.76        0.21      7.01 o 
   0  12   5      146.52      144.53     11.65 o 
   1  12   5       35.97       13.35      8.75 o 
   2  12   5       31.18       20.03      6.22 o 
   3  12   5      436.55      446.36     12.64 o 
   4  12   5       43.77       29.36      7.39 o 
   5  12   5       36.65       32.65      8.35 o 
   6  12   5        1.74        6.32     10.81 o 
   7  12   5       19.10       29.42     14.82 o 
  -8  13   5       13.46       22.70     15.67 o 
  -7  13   5       10.43       -2.81     13.06 o 
  -6  13   5      181.84      198.95     27.26 o 
  -5  13   5       29.38       26.60      9.91 o 
  -4  13   5       19.02       14.45     17.05 o 
  -3  13   5      177.32      190.08     11.18 o 
  -2  13   5       46.11       25.94      8.79 o 
  -1  13   5        0.12        0.33      7.95 o 
   0  13   5       68.53       39.09      8.95 o 
   1  13   5        4.66        0.96      8.30 o 
   2  13   5        0.68       -8.13      8.13 o 
   3  13   5       10.87       -2.10      9.11 o 
   4  13   5        0.74       -7.56      7.56 o 
   5  13   5       18.68       28.94      8.91 o 
   6  13   5       26.80       37.90     18.22 o 
  -7  14   5        6.89      -27.88     27.88 o 
  -6  14   5       73.05      101.75     30.40 o 
  -5  14   5        0.00       -7.59     15.97 o 
  -4  14   5        0.00       -4.09     10.14 o 
  -3  14   5       71.80       68.59     11.79 o 
  -2  14   5        6.25       -8.67      8.67 o 
  -1  14   5       28.51       17.32      8.85 o 
   0  14   5       90.42       98.16     11.37 o 
   1  14   5        5.40       -4.83      8.73 o 
   2  14   5        1.35       -9.13      9.13 o 
   3  14   5       35.97       37.35     10.27 o 
   4  14   5        0.13      -10.26     10.26 o 
   5  14   5        0.00        4.62      9.91 o 
   6  14   5       13.87       23.89     27.10 o 
  -5  15   5        3.83      -14.20     17.67 o 
  -4  15   5        0.39       -4.01     11.38 o 
  -3  15   5        0.22        5.98     11.24 o 
  -2  15   5       67.21       57.91     12.84 o 
  -1  15   5       14.27        8.97      9.85 o 
   0  15   5       22.66       27.65     10.36 o 
   1  15   5        0.91       -1.66     15.51 o 
   2  15   5       35.75       34.04     10.76 o 
   3  15   5        0.15       11.09     10.07 o 
   4  15   5       32.63       35.82     11.59 o 
   5  15   5       15.88       24.01     15.76 o 
  -5  16   5        3.31       23.10     21.40 o 
  -4  16   5        2.19       12.94     13.06 o 
  -3  16   5       55.27       63.19     19.18 o 
  -2  16   5        8.27       25.84     11.78 o 
  -1  16   5        6.16       -9.56     12.76 o 
   0  16   5       81.17      115.74     16.42 o 
   1  16   5        3.90        4.14     10.96 o 
   2  16   5        5.16       -0.34     11.62 o 
   3  16   5       13.78       18.30     18.15 o 
  -3  17   5        4.89       -8.48     12.85 o 
  -2  17   5        0.91       17.11     18.10 o 
  -1  17   5       12.42       19.47     12.86 o 
   0  17   5       39.78       30.19     13.11 o 
   1  17   5        5.46       -3.81     13.34 o 
   2  17   5        9.08        9.85     12.37 o 
 -11   0   6        0.99      -10.03     11.64 o 
 -10   0   6        6.32        3.68     10.35 o 
  -9   0   6      176.37      183.05     13.39 o 
  -8   0   6       32.26       42.24      8.95 o 
  -7   0   6      925.17      920.05     24.28 o 
  -6   0   6        0.38        5.05      6.91 o 
  -5   0   6       10.92       14.39      4.12 o 
  -4   0   6     9833.36    10134.18    268.15 o 
  -3   0   6      149.10      121.03      9.49 o 
  -2   0   6     7168.85     7325.29    173.97 o 
  -1   0   6     1453.67     1460.59     41.23 o 
   0   0   6      768.17      796.47     25.53 o 
   1   0   6      942.44      843.00     26.70 o 
   2   0   6      710.77      753.01     26.44 o 
   3   0   6       37.07       11.91      9.10 o 
   4   0   6       16.22        9.10     11.06 o 
   5   0   6       29.72       36.11      5.93 o 
   6   0   6       16.70        2.48      6.85 o 
   7   0   6       19.66        9.57      8.85 o 
   8   0   6       47.90       56.03     13.55 o 
   9   0   6       34.45       29.26     14.07 o 
 -11   1   6        8.09        6.83      8.70 o 
 -10   1   6       11.97       18.35      7.31 o 
  -9   1   6       21.98       10.14      5.92 o 
  -8   1   6      348.40      365.15     10.89 o 
  -7   1   6      110.76      110.86     10.13 o 
  -6   1   6      873.10      887.49     15.96 o 
  -5   1   6      542.99      626.98      8.73 o 
  -4   1   6      323.22      338.34      7.77 o 
  -3   1   6     1530.53     1632.13     26.29 o 
  -2   1   6     4140.15     4304.93     75.34 o 
  -1   1   6      622.98      611.63     12.11 o 
   0   1   6     1127.96     1062.48     18.01 o 
   1   1   6      130.29      129.63      5.51 o 
   2   1   6      300.24      321.56     13.58 o 
   3   1   6      872.60      854.79     20.08 o 
   4   1   6       24.66       12.26      6.98 o 
   5   1   6        0.08       -3.37      3.37 o 
   6   1   6      124.15      128.29     11.20 o 
   7   1   6       37.41       27.65     14.11 o 
   8   1   6      162.53      185.29     11.22 o 
   9   1   6        2.00       18.34      9.64 o 
  10   1   6        0.08       -4.97     15.32 o 
 -11   2   6        7.12       10.18      8.73 o 
 -10   2   6      249.90      297.97     12.98 o 
  -9   2   6        6.33       -1.23      6.05 o 
  -8   2   6       15.10        4.12      5.33 o 
  -7   2   6       41.31       54.06      5.95 o 
  -6   2   6      273.81      275.18      8.31 o 
  -5   2   6       28.05       22.15      3.88 o 
  -4   2   6      545.70      565.48     10.62 o 
  -3   2   6        6.97        4.77      2.63 o 
  -2   2   6      467.46      496.38     11.16 o 
  -1   2   6      230.29      224.86      6.96 o 
   0   2   6     1728.65     1679.17     40.36 o 
   1   2   6      817.01      838.88     15.29 o 
   2   2   6      646.42      658.70     13.47 o 
   3   2   6     1210.09     1203.66     21.59 o 
   4   2   6      770.70      762.86     16.68 o 
   5   2   6      372.96      357.66      8.38 o 
   6   2   6       73.69       68.06      7.15 o 
   7   2   6       77.46       68.74      8.49 o 
   8   2   6        0.85       -4.11     11.23 o 
   9   2   6        0.01      -13.48     13.48 o 
 -11   3   6       41.12       47.21     12.17 o 
 -10   3   6      144.91      173.84     11.44 o 
  -9   3   6       73.38       99.25     14.83 o 
  -8   3   6        9.64        7.13      5.42 o 
  -7   3   6       23.30       20.22      4.70 o 
  -6   3   6        0.14       -0.52      3.71 o 
  -5   3   6      113.94      121.99      7.64 o 
  -4   3   6      492.67      513.92     10.20 o 
  -3   3   6     7516.88     7983.93     91.10 o 
  -2   3   6     4925.06     5278.47     72.68 o 
  -1   3   6      764.40      913.26     16.69 o 
   0   3   6      806.43      782.51     14.51 o 
   1   3   6      443.80      462.63     10.02 o 
   2   3   6     2186.89     2183.88     33.22 o 
   3   3   6      269.41      272.74      8.95 o 
   4   3   6      133.38      126.56     10.22 o 
   5   3   6      153.86      147.27      8.97 o 
   6   3   6      458.71      398.86     12.29 o 
   7   3   6        3.06       -9.92      9.92 o 
   8   3   6        8.63       19.85     21.76 o 
   9   3   6        8.97        7.87     13.09 o 
 -11   4   6       46.94       67.25     14.08 o 
 -10   4   6        4.09        0.57     14.29 o 
  -9   4   6      319.27      308.95     11.21 o 
  -8   4   6       14.18       18.50      8.95 o 
  -7   4   6      197.45      200.03      8.31 o 
  -6   4   6       43.70       45.49      7.20 o 
  -5   4   6       26.84       17.69      4.01 o 
  -4   4   6        2.59        6.41      4.93 o 
  -3   4   6      328.06      335.88      9.53 o 
  -2   4   6     3098.45     3367.86     48.87 o 
  -1   4   6      353.61      342.45      9.17 o 
   0   4   6       91.09      100.51      5.39 o 
   1   4   6       70.63       62.67      7.13 o 
   2   4   6       46.55       71.69      8.28 o 
   3   4   6       22.35       13.85      6.63 o 
   4   4   6      660.95      648.30     19.52 o 
   5   4   6      128.28      125.27      6.69 o 
   6   4   6      527.58      490.14     18.47 o 
   7   4   6      113.92      104.34     12.70 o 
   8   4   6       26.75       11.72     22.55 o 
   9   4   6       34.86       30.86     13.63 o 
 -11   5   6       13.31      -11.76     13.32 o 
 -10   5   6       27.20       25.16     11.25 o 
  -9   5   6       87.86       75.69     11.71 o 
  -8   5   6       44.95       39.16      8.58 o 
  -7   5   6        9.77        5.55      7.19 o 
  -6   5   6      250.32      231.17     10.32 o 
  -5   5   6      205.29      224.42      7.57 o 
  -4   5   6     1889.04     1985.04     24.28 o 
  -3   5   6      775.15      776.32     11.85 o 
  -2   5   6      451.98      602.22     11.49 o 
  -1   5   6      206.38      229.86      6.68 o 
   0   5   6      599.06      633.43     11.19 o 
   1   5   6      403.14      408.54     13.71 o 
   2   5   6      913.08      984.26     24.33 o 
   3   5   6       99.20       95.37     24.12 o 
   4   5   6      401.11      387.23     15.20 o 
   5   5   6       74.59       66.92      7.51 o 
   6   5   6      284.05      262.40     14.31 o 
   7   5   6        1.00        1.94     10.22 o 
   8   5   6       23.21       21.29     12.12 o 
   9   5   6        1.26       -1.41     14.46 o 
 -11   6   6        0.02      -16.76     16.76 o 
 -10   6   6        1.15       -3.45     10.96 o 
  -9   6   6        1.36        7.46      9.00 o 
  -8   6   6       33.02       36.49      9.10 o 
  -7   6   6      194.94      227.05     11.67 o 
  -6   6   6       46.85       47.37      8.59 o 
  -5   6   6       68.83       57.37      5.07 o 
  -4   6   6       82.65       55.92      5.14 o 
  -3   6   6      196.63      219.16      6.86 o 
  -2   6   6       13.03        2.92      2.79 o 
  -1   6   6       33.29       31.09      3.97 o 
   0   6   6     1395.63     1366.23     20.07 o 
   1   6   6      807.50      789.74     16.99 o 
   2   6   6      989.32     1015.85     20.68 o 
   3   6   6       18.70       16.73      7.35 o 
   4   6   6        2.00       -2.91      7.77 o 
   5   6   6      132.77      163.78      9.81 o 
   6   6   6        6.85       -4.93      8.53 o 
   7   6   6      132.28      100.59     13.93 o 
   8   6   6       21.71       26.22     12.81 o 
   9   6   6        4.00      -20.49     20.49 o 
 -10   7   6        8.58       14.64     13.12 o 
  -9   7   6        0.24       -6.20      9.64 o 
  -8   7   6        4.80       -0.92      8.45 o 
  -7   7   6       19.38       18.18      7.31 o 
  -6   7   6        0.53       -5.83      6.38 o 
  -5   7   6        0.10       -3.37      3.75 o 
  -4   7   6      208.89      212.08      7.52 o 
  -3   7   6       21.62       16.16      3.85 o 
  -2   7   6      682.38      654.22     10.92 o 
  -1   7   6      718.10      736.94     13.66 o 
   0   7   6      206.14      223.19      6.88 o 
   1   7   6      381.07      388.52     11.66 o 
   2   7   6       54.76       58.00      8.09 o 
   3   7   6        0.23        1.92      9.69 o 
   4   7   6       45.95       44.46      9.69 o 
   5   7   6      282.35      285.17     11.42 o 
   6   7   6      464.45      477.72     26.41 o 
   7   7   6       23.31        7.56     10.68 o 
   8   7   6        2.71       -6.31     11.65 o 
   9   7   6        5.18       12.33     14.87 o 
 -10   8   6       72.65       59.86     15.26 o 
  -9   8   6       38.25       28.38     11.36 o 
  -8   8   6       47.27       43.34     10.12 o 
  -7   8   6       16.62        2.88      8.09 o 
  -6   8   6        3.39        3.34      5.63 o 
  -5   8   6      198.39      221.72      7.42 o 
  -4   8   6      100.77      115.63     11.16 o 
  -3   8   6      396.57      397.56      8.77 o 
  -2   8   6       18.86       17.16      3.82 o 
  -1   8   6      262.22      254.17      8.08 o 
   0   8   6        1.28       -2.51      4.48 o 
   1   8   6      878.50      934.86     28.90 o 
   2   8   6       27.51       21.67      6.24 o 
   3   8   6       22.81       13.93      6.70 o 
   4   8   6       74.80       64.81     10.56 o 
   5   8   6      108.61      141.03     10.84 o 
   6   8   6       94.56      104.43     13.60 o 
   7   8   6       46.35       52.14     13.21 o 
   8   8   6        0.38        8.89     14.01 o 
 -10   9   6       59.27       74.92     23.56 o 
  -9   9   6      100.03      123.83     16.07 o 
  -8   9   6       48.26       33.96     17.74 o 
  -7   9   6       68.59       48.55     15.72 o 
  -6   9   6        0.14       -6.71      6.71 o 
  -5   9   6      489.16      486.67     12.36 o 
  -4   9   6      361.65      385.47      9.43 o 
  -3   9   6      227.54      200.98      6.76 o 
  -2   9   6       62.44       57.83      5.31 o 
  -1   9   6       16.69       14.35      5.67 o 
   0   9   6       27.53       16.78      6.00 o 
   1   9   6      238.16      204.12      9.86 o 
   2   9   6      295.04      285.56     11.56 o 
   3   9   6      249.15      230.85     11.28 o 
   4   9   6       56.95       53.41      7.32 o 
   5   9   6        6.15        2.20      7.58 o 
   6   9   6       52.29       57.41     11.88 o 
   7   9   6       50.59       31.09     12.50 o 
   8   9   6        0.03        6.44     14.20 o 
  -9  10   6       18.85       -0.50     15.09 o 
  -8  10   6        2.74       11.67     11.73 o 
  -7  10   6        2.18       40.45     22.97 o 
  -6  10   6       34.65       22.19      8.84 o 
  -5  10   6       71.38       61.58      8.37 o 
  -4  10   6       49.43       57.04      7.32 o 
  -3  10   6     1515.82     1585.90     22.09 o 
  -2  10   6     1673.32     1713.27     23.06 o 
  -1  10   6      193.02      199.49      9.75 o 
   0  10   6       35.23       21.19      6.79 o 
   1  10   6       54.77       41.58      7.68 o 
   2  10   6        0.90       -6.68      6.68 o 
   3  10   6       57.29       43.24     12.74 o 
   4  10   6      105.61      121.78     10.33 o 
   5  10   6      264.13      274.52     18.16 o 
   6  10   6        0.05       -3.45     11.14 o 
   7  10   6       68.40       58.75     13.52 o 
   8  10   6        0.32        1.13     14.45 o 
  -9  11   6       11.78       14.78     14.30 o 
  -8  11   6        0.01       19.59     13.31 o 
  -7  11   6        1.08       16.95     11.23 o 
  -6  11   6        8.47        6.05      8.59 o 
  -5  11   6      265.18      249.59      9.51 o 
  -4  11   6        1.81       14.47      5.78 o 
  -3  11   6      290.03      269.82     10.65 o 
  -2  11   6       59.79       61.90     10.76 o 
  -1  11   6      341.48      353.59     13.88 o 
   0  11   6       83.44       64.17      8.81 o 
   1  11   6        0.38        2.48      7.47 o 
   2  11   6        5.05        8.72      7.10 o 
   3  11   6      322.66      352.06     11.32 o 
   4  11   6      186.36      207.81     10.06 o 
   5  11   6       15.59       27.73      8.66 o 
   6  11   6        2.45        7.73     13.09 o 
   7  11   6        1.83      -15.85     31.06 o 
  -8  12   6       39.25       68.12     16.56 o 
  -7  12   6       59.12       48.80     13.52 o 
  -6  12   6       33.07       21.99      9.24 o 
  -5  12   6       33.64       19.73      6.95 o 
  -4  12   6       20.09       24.71     11.21 o 
  -3  12   6     1781.99     1768.37     41.88 o 
  -2  12   6      190.08      188.33     11.16 o 
  -1  12   6      645.98      683.97     18.81 o 
   0  12   6       80.91       50.77      9.17 o 
   1  12   6      559.61      530.37     17.70 o 
   2  12   6       17.73       14.22      6.75 o 
   3  12   6       21.24       17.72      6.60 o 
   4  12   6        7.25       -4.44      7.82 o 
   5  12   6        1.85       -1.80      8.24 o 
   6  12   6       18.34       13.48     13.50 o 
   7  12   6       13.17       -3.78     16.56 o 
  -8  13   6       24.16        1.81     20.68 o 
  -7  13   6       44.45       37.15     14.16 o 
  -6  13   6        0.06       -4.83      9.51 o 
  -5  13   6        2.06       -6.38      9.87 o 
  -4  13   6      167.55      183.84     15.57 o 
  -3  13   6       33.73       17.61     11.75 o 
  -2  13   6       68.93       81.42     10.46 o 
  -1  13   6      220.75      230.09     12.69 o 
   0  13   6      272.52      236.76     13.40 o 
   1  13   6       44.18       48.75     10.67 o 
   2  13   6       36.39       26.57      9.70 o 
   3  13   6       25.96       17.28      8.04 o 
   4  13   6       11.63        6.78      7.85 o 
   5  13   6        2.92        3.87      8.82 o 
   6  13   6        2.58       -6.52     13.68 o 
  -7  14   6        1.20      -27.88     29.26 o 
  -6  14   6       36.49       53.47     23.10 o 
  -5  14   6      159.89      127.50     21.93 o 
  -4  14   6        0.34       -0.73     17.12 o 
  -3  14   6       53.93       42.71     19.83 o 
  -2  14   6       36.21       28.83      9.73 o 
  -1  14   6        3.73        8.84      8.93 o 
   0  14   6       55.90       57.92     10.37 o 
   1  14   6        0.26        4.23      9.76 o 
   2  14   6       88.12      137.80     13.27 o 
   3  14   6        2.85        3.48      9.66 o 
   4  14   6        2.99       -2.70      8.36 o 
   5  14   6       14.62       -5.44      9.16 o 
  -5  15   6        2.95       -7.46     18.92 o 
  -4  15   6       30.89       41.07     13.17 o 
  -3  15   6        5.60       -2.87     11.81 o 
  -2  15   6       51.83       44.19     12.25 o 
  -1  15   6       12.41       10.49     10.30 o 
   0  15   6        0.40       -9.01      9.01 o 
   1  15   6        1.99      -12.07     13.49 o 
   2  15   6        0.21       -7.81     10.42 o 
   3  15   6       42.66       47.56     15.84 o 
   4  15   6        0.13      -14.58     14.58 o 
  -5  16   6        5.00        8.90     21.27 o 
  -4  16   6        5.19       -3.85     13.44 o 
  -3  16   6       30.62       49.31     14.28 o 
  -2  16   6        0.55        2.88     12.12 o 
  -1  16   6       22.93       28.09     13.01 o 
   0  16   6        0.96       -2.41     11.23 o 
   1  16   6       23.30       27.45     11.93 o 
   2  16   6       17.34       13.12     12.18 o 
   3  16   6       10.81        2.19     12.17 o 
  -3  17   6        6.56        3.21     14.69 o 
  -2  17   6        2.31       -4.89     12.77 o 
  -1  17   6        5.87       12.75     13.10 o 
   0  17   6        2.30       -6.57     12.52 o 
   1  17   6        2.08       29.67     36.84 o 
 -11   1   7        2.61       -9.36      9.36 o 
 -10   1   7        5.33        4.44      7.23 o 
  -9   1   7       26.35       28.12      6.57 o 
  -8   1   7       35.09       31.77      6.03 o 
  -7   1   7     1217.48     1238.91     21.17 o 
  -6   1   7       53.00       52.92      5.42 o 
  -5   1   7      417.79      422.48      8.42 o 
  -4   1   7      113.29      121.55      8.32 o 
  -3   1   7        0.92        1.73      3.91 o 
  -2   1   7       29.10       28.00      4.38 o 
  -1   1   7      863.02      774.52     14.85 o 
   0   1   7      254.30      252.88      7.76 o 
   1   1   7      470.99      461.61     10.76 o 
   2   1   7      122.69      106.53      6.12 o 
   3   1   7       17.20        5.54      4.62 o 
   4   1   7        0.63        0.56      5.74 o 
   5   1   7        5.13        0.42      6.63 o 
   6   1   7       10.54        6.50      5.69 o 
   7   1   7        6.87       11.18      7.07 o 
   8   1   7       26.82       27.34      9.15 o 
   9   1   7        0.40        3.40     13.42 o 
 -11   2   7       12.40       12.33      9.19 o 
 -10   2   7      278.56      299.22     11.68 o 
  -9   2   7       75.54       83.70      8.41 o 
  -8   2   7      118.62      127.05      9.39 o 
  -7   2   7      218.55      215.09      8.26 o 
  -6   2   7        0.10       -2.03      3.82 o 
  -5   2   7      350.77      371.37      8.86 o 
  -4   2   7      106.92      126.61      5.32 o 
  -3   2   7      289.45      283.75      8.84 o 
  -2   2   7     1766.90     2028.47     36.37 o 
  -1   2   7      190.08      178.22      6.89 o 
   0   2   7      590.01      620.69     12.89 o 
   1   2   7      485.42      488.03     11.21 o 
   2   2   7        0.29       -0.45      3.89 o 
   3   2   7      206.86      197.09     10.47 o 
   4   2   7      553.36      521.31     13.78 o 
   5   2   7       33.28       42.69     12.21 o 
   6   2   7        4.83        1.33      5.54 o 
   7   2   7        7.01        2.86      7.00 o 
   8   2   7        0.41       -3.49     10.38 o 
   9   2   7        0.00       -9.69     14.20 o 
 -11   3   7       95.46      101.91     15.00 o 
 -10   3   7       27.29       16.52      7.95 o 
  -9   3   7      307.62      319.69     11.39 o 
  -8   3   7      250.46      250.94      9.48 o 
  -7   3   7       27.86       24.53      6.33 o 
  -6   3   7       15.47       15.30      5.82 o 
  -5   3   7       64.47       59.80      5.25 o 
  -4   3   7      388.44      372.84      8.71 o 
  -3   3   7      101.35      120.39     10.15 o 
  -2   3   7      434.99      491.17     11.85 o 
  -1   3   7      475.71      485.45     11.46 o 
   0   3   7       24.07       19.81      4.73 o 
   1   3   7     1005.55      975.36     17.65 o 
   2   3   7       36.13       34.90      4.78 o 
   3   3   7       42.49       40.24      7.30 o 
   4   3   7      297.82      265.50     13.65 o 
   5   3   7      447.40      443.54     26.67 o 
   6   3   7       76.25       62.66      7.60 o 
   7   3   7       59.97       31.47     10.95 o 
   8   3   7       14.09       21.42     11.92 o 
   9   3   7        6.28        7.53     14.73 o 
 -11   4   7       81.26       97.31     15.10 o 
 -10   4   7       45.19       44.72     11.62 o 
  -9   4   7      101.94      113.70      9.58 o 
  -8   4   7       38.79       19.73      8.88 o 
  -7   4   7      371.47      362.31     26.71 o 
  -6   4   7       19.36       20.34      6.47 o 
  -5   4   7       20.58       24.89      4.42 o 
  -4   4   7       27.96       17.43      8.20 o 
  -3   4   7       13.27        3.19      4.32 o 
  -2   4   7      541.18      588.24     13.44 o 
  -1   4   7     3588.35     3691.93     53.09 o 
   0   4   7       36.38       43.68      7.38 o 
   1   4   7     5001.96     5226.36     72.42 o 
   2   4   7     1899.46     1887.82     29.82 o 
   3   4   7      141.06      124.64      9.83 o 
   4   4   7       65.54       61.21      9.56 o 
   5   4   7     1239.20     1092.09     21.45 o 
   6   4   7       32.13       25.61      9.78 o 
   7   4   7        0.95       -0.88      9.89 o 
   8   4   7       36.92       23.98     18.10 o 
   9   4   7       63.16       85.10     16.00 o 
 -11   5   7       32.63       36.08     13.40 o 
 -10   5   7       38.10       36.07     17.12 o 
  -9   5   7        0.54       -8.93      8.93 o 
  -8   5   7        6.42       -0.97      7.94 o 
  -7   5   7       68.68       58.58      8.98 o 
  -6   5   7      513.47      521.37     15.19 o 
  -5   5   7       46.26       42.67      5.33 o 
  -4   5   7     1202.62     1261.29     19.78 o 
  -3   5   7     2103.83     2343.84     31.28 o 
  -2   5   7        7.14       10.05      4.35 o 
  -1   5   7      179.08      141.77      6.75 o 
   0   5   7      233.30      230.88      7.52 o 
   1   5   7       42.96       30.72      6.96 o 
   2   5   7       27.64       18.64      6.89 o 
   3   5   7      273.49      299.35     19.44 o 
   4   5   7        0.07       -4.59      9.29 o 
   5   5   7      141.72      120.15     12.42 o 
   6   5   7      119.54      136.42     13.02 o 
   7   5   7       82.86       88.46     13.49 o 
   8   5   7      205.25      199.76     16.63 o 
   9   5   7        1.08      -12.54     12.54 o 
 -11   6   7        0.15      -13.89     17.02 o 
 -10   6   7        0.46      -12.37     14.67 o 
  -9   6   7        8.99       13.30      9.33 o 
  -8   6   7      160.47      194.14     16.28 o 
  -7   6   7       16.12       18.30      8.15 o 
  -6   6   7       47.55       43.30      7.54 o 
  -5   6   7        0.30       -0.14      4.58 o 
  -4   6   7       85.67       97.29      6.58 o 
  -3   6   7       87.18       81.56      7.92 o 
  -2   6   7      152.23      187.09      6.77 o 
  -1   6   7        2.24       -1.41      3.68 o 
   0   6   7     1522.95     1419.15     20.94 o 
   1   6   7      381.89      366.83     14.38 o 
   2   6   7       55.46       45.87      7.97 o 
   3   6   7       96.72      117.75     11.60 o 
   4   6   7       20.07       13.47      8.29 o 
   5   6   7        2.56       -0.97      6.46 o 
   6   6   7        7.34       -1.61     11.03 o 
   7   6   7      204.65      194.09     15.93 o 
   8   6   7      205.28      195.56     16.27 o 
   9   6   7       23.10       22.12     21.34 o 
 -10   7   7       28.87       36.59     16.22 o 
  -9   7   7      135.50      142.97     27.72 o 
  -8   7   7        2.11        4.24      8.89 o 
  -7   7   7       47.61       35.16      9.57 o 
  -6   7   7      229.33      211.96     11.80 o 
  -5   7   7       85.66       72.77      5.69 o 
  -4   7   7        4.60       -2.41      3.80 o 
  -3   7   7       22.19       14.46      4.33 o 
  -2   7   7      593.50      568.59     12.11 o 
  -1   7   7      193.50      191.96      7.20 o 
   0   7   7       44.29       38.73      6.03 o 
   1   7   7        7.90        0.02      5.37 o 
   2   7   7        5.65       -3.34      6.71 o 
   3   7   7      564.05      530.66     34.49 o 
   4   7   7       18.34       21.65      9.22 o 
   5   7   7       38.73       45.89     22.56 o 
   6   7   7        4.31        7.92     10.80 o 
   7   7   7       50.55       42.33     11.80 o 
   8   7   7      139.89      158.06     18.43 o 
 -10   8   7       43.74       31.40     15.38 o 
  -9   8   7       70.26       68.66     14.66 o 
  -8   8   7        0.36       -8.50      9.29 o 
  -7   8   7       12.06        4.65      7.69 o 
  -6   8   7        2.20       -2.00      5.50 o 
  -5   8   7      170.53      170.63      6.84 o 
  -4   8   7        7.00        6.56      4.27 o 
  -3   8   7       15.04       12.24      4.08 o 
  -2   8   7      288.49      292.12      9.48 o 
  -1   8   7       10.81       17.64      5.85 o 
   0   8   7     1357.81     1329.13     25.70 o 
   1   8   7       91.59       83.34      8.08 o 
   2   8   7       13.27       13.53      8.17 o 
   3   8   7      196.62      193.27     17.54 o 
   4   8   7       96.08      101.52     13.02 o 
   5   8   7        0.51        1.58      7.49 o 
   6   8   7       62.86       51.38     12.46 o 
   7   8   7      109.96      141.64     16.58 o 
   8   8   7        4.16       -7.48     13.58 o 
 -10   9   7        0.91      -11.77     31.74 o 
  -9   9   7       19.15       -0.45     12.02 o 
  -8   9   7       82.48      105.64     12.90 o 
  -7   9   7       56.63       72.90     10.86 o 
  -6   9   7        7.40        2.63      6.33 o 
  -5   9   7      104.62      154.83     14.37 o 
  -4   9   7      156.49      148.46      9.99 o 
  -3   9   7     1117.83     1117.00     17.16 o 
  -2   9   7      183.88      167.76      8.05 o 
  -1   9   7      303.17      311.22     20.07 o 
   0   9   7        0.05        0.57      5.57 o 
   1   9   7        0.12       -0.72      6.28 o 
   2   9   7       63.86       64.74      9.05 o 
   3   9   7       45.04       39.50     14.82 o 
   4   9   7        9.48        7.00      6.86 o 
   5   9   7       20.64       22.07     10.95 o 
   6   9   7       37.47       44.66     12.38 o 
   7   9   7        0.06       -5.68     10.93 o 
   8   9   7        5.20        5.58     19.31 o 
  -9  10   7       42.47       46.78     14.53 o 
  -8  10   7       11.88       15.86     11.89 o 
  -7  10   7       53.96       60.28     25.01 o 
  -6  10   7        0.57       -4.88      7.99 o 
  -5  10   7       99.35       69.38     11.58 o 
  -4  10   7      600.71      526.79     37.07 o 
  -3  10   7       22.35       26.83      5.29 o 
  -2  10   7      426.83      420.93     14.04 o 
  -1  10   7      113.91      120.85     10.33 o 
   0  10   7       42.98       32.12      7.37 o 
   1  10   7       99.13      115.12     10.01 o 
   2  10   7       57.63       53.78      8.29 o 
   3  10   7       16.80        5.85      7.71 o 
   4  10   7      117.44      125.85     12.44 o 
   5  10   7        1.11       -9.47     14.09 o 
   6  10   7       10.86       -3.40     11.11 o 
   7  10   7        9.60        9.40     13.07 o 
  -9  11   7       35.11       44.44     34.23 o 
  -8  11   7        3.31        9.72     18.62 o 
  -7  11   7        6.02       18.63     11.68 o 
  -6  11   7        8.28        6.12      7.46 o 
  -5  11   7      146.43      157.46     19.88 o 
  -4  11   7      615.73      616.82     13.10 o 
  -3  11   7      259.51      257.74     11.85 o 
  -2  11   7      632.04      621.48     17.51 o 
  -1  11   7      759.16      783.47     19.89 o 
   0  11   7      373.09      344.43     13.48 o 
   1  11   7        8.00        4.30      7.25 o 
   2  11   7       17.93       16.20      8.61 o 
   3  11   7       48.53       29.87      8.46 o 
   4  11   7       20.44       17.60      8.18 o 
   5  11   7       52.43       41.88      9.67 o 
   6  11   7       48.44       32.35     13.12 o 
   7  11   7        0.15       -2.10     14.18 o 
  -8  12   7        0.70        8.03     13.36 o 
  -7  12   7        0.95       -6.70     20.03 o 
  -6  12   7       11.87        8.00      8.87 o 
  -5  12   7        5.17        3.44      6.53 o 
  -4  12   7      129.48      109.84     16.39 o 
  -3  12   7      280.28      266.53     12.68 o 
  -2  12   7      174.75      197.25     13.77 o 
  -1  12   7       28.43       30.06      8.06 o 
   0  12   7      206.70      219.72     11.75 o 
   1  12   7      168.88      187.03     27.16 o 
   2  12   7       56.25       59.66     10.46 o 
   3  12   7        1.15        0.61      7.15 o 
   4  12   7       21.41       13.08      7.88 o 
   5  12   7      101.42      118.67     22.44 o 
   6  12   7       15.41        2.58     13.35 o 
  -7  13   7       24.37       15.99     17.28 o 
  -6  13   7       97.04       91.08     16.25 o 
  -5  13   7        3.21       -4.71     10.69 o 
  -4  13   7      105.98      107.13     13.32 o 
  -3  13   7       38.81       38.81      9.83 o 
  -2  13   7       26.76       30.50      8.93 o 
  -1  13   7      718.61      766.18     21.22 o 
   0  13   7        0.91        0.47      9.07 o 
   1  13   7       78.98       82.92     11.26 o 
   2  13   7       53.30       34.30     10.22 o 
   3  13   7        4.12        6.94      7.66 o 
   4  13   7       19.85       24.28      8.96 o 
   5  13   7        0.23       11.83     10.32 o 
  -5  14   7        4.90       11.00     16.89 o 
  -4  14   7       33.91       31.63     17.74 o 
  -3  14   7        9.45        4.93     15.42 o 
  -2  14   7       23.25       32.98     16.80 o 
  -1  14   7      125.08      144.17     13.37 o 
   0  14   7      241.99      244.56     21.36 o 
   1  14   7        0.00        2.07      8.96 o 
   2  14   7       17.96       23.95     10.85 o 
   3  14   7       12.70       15.41     10.91 o 
   4  14   7        0.50       -4.73      8.95 o 
   5  14   7        2.24        8.19     15.94 o 
  -5  15   7        1.00       -6.61     19.44 o 
  -4  15   7        3.72       10.47     13.23 o 
  -3  15   7        1.26      -12.24     12.24 o 
  -2  15   7       27.62        9.25     10.16 o 
  -1  15   7        4.04        2.10      9.72 o 
   0  15   7       64.81       75.46     12.13 o 
   1  15   7        0.15        3.78     10.46 o 
   2  15   7        5.20       -9.58     10.78 o 
   3  15   7        2.62        1.03     11.93 o 
   4  15   7       15.86        8.50     12.74 o 
  -4  16   7        8.67       37.59     15.24 o 
  -3  16   7        0.61       -8.71     13.23 o 
  -2  16   7        1.16        0.38     13.41 o 
  -1  16   7        1.25       -1.60     10.98 o 
   0  16   7        1.13      -10.20     10.20 o 
   1  16   7        0.07       -9.88     11.45 o 
   2  16   7       22.29        0.98     12.12 o 
  -2  17   7        1.81        1.78     14.86 o 
  -1  17   7        9.16       23.80     20.26 o 
   0  17   7       12.71       16.06     13.16 o 
 -11   0   8       25.45       27.09     20.91 o 
 -10   0   8       17.64       27.02     13.48 o 
  -9   0   8      190.96      158.11     12.79 o 
  -8   0   8      239.40      253.43     28.27 o 
  -7   0   8      820.46      773.56     22.31 o 
  -6   0   8      233.31      225.53     11.27 o 
  -5   0   8      366.18      377.86     15.25 o 
  -4   0   8     2056.89     2388.53     45.00 o 
  -3   0   8     1388.31     1656.83     33.18 o 
  -2   0   8     6318.37     6587.86    159.83 o 
  -1   0   8      218.92      207.35     13.48 o 
   0   0   8      649.06      599.92     23.23 o 
   1   0   8      225.04      234.57     13.94 o 
   2   0   8      398.91      393.62     19.31 o 
   4   0   8       42.58       51.22      9.36 o 
   5   0   8      255.71      250.40     13.07 o 
   6   0   8       14.17       12.04      8.90 o 
   7   0   8        4.81        6.61     10.41 o 
   8   0   8       10.80        8.51     12.83 o 
   9   0   8        7.21        6.61     14.40 o 
 -11   1   8        4.28       -6.10      8.76 o 
 -10   1   8       87.21      109.14      9.87 o 
  -9   1   8        7.72        7.75      6.43 o 
  -8   1   8     1356.66     1357.29     28.28 o 
  -7   1   8        0.28       -4.57      4.69 o 
  -6   1   8        4.11        1.62      6.11 o 
  -5   1   8       11.55       12.50      3.52 o 
  -4   1   8      229.06      258.32      9.08 o 
  -3   1   8      559.88      470.10     32.65 o 
  -2   1   8      696.91      768.39     15.81 o 
  -1   1   8      650.08      649.39     13.83 o 
   0   1   8      132.68      119.39      6.35 o 
   1   1   8       29.68       30.61      4.95 o 
   2   1   8      874.49      823.11     16.87 o 
   3   1   8      450.63      417.29     14.02 o 
   4   1   8       17.98        6.53      6.09 o 
   5   1   8        0.55       -8.84      8.84 o 
   6   1   8       48.93       73.21      9.34 o 
   7   1   8       21.07       33.62      8.61 o 
   8   1   8       25.80       11.66     11.36 o 
   9   1   8       10.73        8.18     15.32 o 
 -11   2   8       17.25       15.83     11.27 o 
 -10   2   8        0.00        1.25      7.42 o 
  -9   2   8       44.25       48.25      7.83 o 
  -8   2   8      446.67      456.42     12.60 o 
  -7   2   8      244.99      240.60     11.11 o 
  -6   2   8       84.59       78.96      9.51 o 
  -5   2   8      401.70      387.64      9.44 o 
  -4   2   8      722.00      736.41     16.24 o 
  -3   2   8       24.51        8.43      4.04 o 
  -2   2   8      542.31      515.25     12.46 o 
  -1   2   8     3396.89     3545.57     51.44 o 
   0   2   8     4766.51     4973.27     69.54 o 
   1   2   8      505.58      516.16     12.14 o 
   2   2   8      515.53      434.78     11.41 o 
   3   2   8        0.00       -3.07      5.31 o 
   4   2   8       41.29       46.74      9.34 o 
   5   2   8       10.53       -5.53      9.02 o 
   6   2   8      134.13      148.59     19.49 o 
   7   2   8       43.19       41.15      9.46 o 
   8   2   8        8.20        5.56     12.83 o 
   9   2   8       21.69       29.98     16.69 o 
 -11   3   8       22.25       22.52     13.01 o 
 -10   3   8       92.37      100.17     10.13 o 
  -9   3   8      112.68      135.73     12.48 o 
  -8   3   8       44.17       40.58      8.66 o 
  -7   3   8      139.60      157.67     10.72 o 
  -6   3   8      155.40      165.17      9.61 o 
  -5   3   8       22.82       29.02      4.58 o 
  -4   3   8     1704.63     1719.69     24.75 o 
  -3   3   8     1278.34     1306.42     72.15 o 
  -2   3   8      370.01      413.50     11.15 o 
  -1   3   8      285.40      278.12      9.45 o 
   0   3   8      755.94      763.71     15.43 o 
   1   3   8     2316.19     2275.52     38.01 o 
   2   3   8      998.37      888.67     17.43 o 
   3   3   8      216.76      215.95     11.52 o 
   4   3   8       93.28      115.07     24.38 o 
   5   3   8      124.48       93.07     20.81 o 
   6   3   8       48.19       61.70     10.53 o 
   7   3   8       25.18       35.19     11.22 o 
   8   3   8        2.20       -5.04     13.06 o 
   9   3   8        6.61        7.00     15.97 o 
 -11   4   8        4.22      -11.26     11.26 o 
 -10   4   8       15.78       15.13     14.69 o 
  -9   4   8      276.83      274.71     13.89 o 
  -8   4   8       12.40       -4.47      7.66 o 
  -7   4   8       99.53       96.99     17.96 o 
  -6   4   8       27.36       22.90      6.48 o 
  -5   4   8      290.19      257.09      8.25 o 
  -4   4   8       30.33       13.51      4.65 o 
  -3   4   8      122.38      118.27     12.74 o 
  -2   4   8       33.80       21.78      5.42 o 
  -1   4   8     2006.18     2071.10     33.10 o 
   0   4   8      238.38      236.45      8.17 o 
   1   4   8       11.48        9.47      4.27 o 
   2   4   8      195.74      172.79     10.35 o 
   3   4   8      248.66      251.31     12.59 o 
   4   4   8       57.55       37.20     10.21 o 
   5   4   8       77.95      102.16     38.88 o 
   6   4   8      331.11      338.74     16.24 o 
   7   4   8       45.30       34.03     11.18 o 
   8   4   8       18.90       31.96     12.98 o 
   9   4   8       32.03       38.55     17.87 o 
 -11   5   8        5.14        5.52     14.14 o 
 -10   5   8       61.44       62.37     12.54 o 
  -9   5   8       71.17      102.32     35.61 o 
  -8   5   8      250.61      242.62     13.32 o 
  -7   5   8      514.18      474.44     15.72 o 
  -6   5   8      222.50      227.60     10.91 o 
  -5   5   8       38.17       33.10      5.40 o 
  -4   5   8      148.48      128.72      6.98 o 
  -3   5   8      161.71      184.86      8.54 o 
  -2   5   8     1297.48     1282.70     23.59 o 
  -1   5   8        0.36        0.96      4.38 o 
   0   5   8      365.12      362.25     10.51 o 
   1   5   8       39.17       39.24      7.55 o 
   2   5   8      417.77      414.39     15.63 o 
   3   5   8      292.04      270.44     17.21 o 
   4   5   8      246.30      207.45     12.66 o 
   5   5   8        1.45       -5.60      9.82 o 
   6   5   8       64.09       65.88     16.82 o 
   7   5   8      190.17      186.11     15.06 o 
   8   5   8       64.05       34.78     13.58 o 
 -11   6   8       12.98       36.19     36.72 o 
 -10   6   8        9.73       -2.65     14.46 o 
  -9   6   8       21.31       18.33      9.55 o 
  -8   6   8       60.79       49.34      9.45 o 
  -7   6   8      217.91      230.42     12.06 o 
  -6   6   8       53.20       34.41      7.33 o 
  -5   6   8      383.94      391.46     11.21 o 
  -4   6   8      148.07      142.25     17.49 o 
  -3   6   8      662.72      698.35     19.28 o 
  -2   6   8     1122.51     1166.59     22.41 o 
  -1   6   8       74.38       60.61      7.87 o 
   0   6   8      411.37      451.69     16.01 o 
   1   6   8      178.77      190.67     11.29 o 
   2   6   8      252.62      248.48     32.10 o 
   3   6   8       14.57       27.82     11.19 o 
   4   6   8       68.55       76.84     13.68 o 
   5   6   8        0.13        4.83      9.51 o 
   6   6   8       22.36       29.94     11.19 o 
   7   6   8        4.08        6.47     11.12 o 
   8   6   8      215.46      257.06     18.10 o 
 -10   7   8        8.19       14.89     12.46 o 
  -9   7   8       12.73       15.46     15.65 o 
  -8   7   8      141.77      138.07     15.57 o 
  -7   7   8      308.86      288.54     20.86 o 
  -6   7   8       61.69       54.04      8.42 o 
  -5   7   8       20.21       15.28      5.45 o 
  -4   7   8      154.10      161.91      7.55 o 
  -3   7   8      521.41      562.94     12.79 o 
  -2   7   8      283.80      264.39      8.62 o 
  -1   7   8      119.68      125.90      6.77 o 
   0   7   8      168.62      185.15     21.30 o 
   1   7   8        1.60        1.69      7.27 o 
   2   7   8        4.25       15.88      8.15 o 
   3   7   8       22.28        8.93      8.36 o 
   4   7   8        1.06       -8.19      8.19 o 
   5   7   8       40.55       38.05      8.56 o 
   6   7   8       90.58       81.34     13.50 o 
   7   7   8      119.78      131.36     23.82 o 
   8   7   8       10.27       24.23     14.38 o 
 -10   8   8        0.09      -13.25     13.25 o 
  -9   8   8       13.07       21.39     11.71 o 
  -8   8   8      144.48      147.55     15.87 o 
  -7   8   8      285.69      277.42     13.02 o 
  -6   8   8      720.12      727.62     15.90 o 
  -5   8   8       14.30        5.99      4.93 o 
  -4   8   8       20.95       20.44      4.64 o 
  -3   8   8      293.24      263.70      9.15 o 
  -2   8   8       31.27       28.49      5.82 o 
  -1   8   8       47.65       32.34      6.78 o 
   0   8   8       48.19       37.10      7.12 o 
   1   8   8      312.11      331.41     12.24 o 
   2   8   8       14.89       10.23      8.29 o 
   3   8   8       86.44       89.41     31.09 o 
   4   8   8       24.00       38.01     11.98 o 
   5   8   8       30.07       24.00      8.80 o 
   6   8   8       10.47       22.85     35.34 o 
   7   8   8        1.61       -8.40     12.70 o 
   8   8   8       17.34       22.47     13.92 o 
 -10   9   8       46.90      124.16     37.31 o 
  -9   9   8        6.52       -1.94     12.65 o 
  -8   9   8       18.37       20.27     13.18 o 
  -7   9   8      189.83      244.89     17.72 o 
  -6   9   8        1.59        0.44      6.54 o 
  -5   9   8       17.74       13.60      7.38 o 
  -4   9   8       34.63       34.08      8.05 o 
  -3   9   8       65.29       62.33      5.98 o 
  -2   9   8      281.20      280.28     11.36 o 
  -1   9   8       44.84       26.11      7.25 o 
   0   9   8      184.33      194.81     10.72 o 
   1   9   8       51.04       34.12      7.75 o 
   2   9   8       23.85       25.72      9.33 o 
   3   9   8       53.55       25.41      9.81 o 
   4   9   8      102.25      119.77     17.48 o 
   5   9   8       31.63       32.58     10.01 o 
   6   9   8       33.92       26.73     11.78 o 
   7   9   8        1.73        4.29     16.66 o 
  -9  10   8        0.10        3.96     13.71 o 
  -8  10   8       36.98       42.42     11.66 o 
  -7  10   8        0.13       -9.22      9.22 o 
  -6  10   8        1.80        3.42      7.12 o 
  -5  10   8        4.57       -2.04      5.37 o 
  -4  10   8        4.08       -4.79      4.79 o 
  -3  10   8     1170.57     1140.88     24.52 o 
  -2  10   8       42.85       38.97      7.90 o 
  -1  10   8     1026.76     1002.99     23.15 o 
   0  10   8      270.51      283.16     13.19 o 
   1  10   8      102.90      113.68     10.67 o 
   2  10   8      127.25      116.82     12.84 o 
   3  10   8        9.37        3.32      9.94 o 
   4  10   8      122.96      122.56     15.56 o 
   5  10   8        5.97       16.70     10.80 o 
   6  10   8       61.16       50.41     12.86 o 
   7  10   8        6.51        1.46     14.01 o 
  -9  11   8        0.01      -14.15     14.63 o 
  -8  11   8        4.01       -7.37     15.18 o 
  -7  11   8       19.47       12.31     12.51 o 
  -6  11   8        8.84       -6.68      7.36 o 
  -5  11   8      183.25      194.52     12.71 o 
  -4  11   8      152.87      168.38     16.60 o 
  -3  11   8        9.52       11.86      7.97 o 
  -2  11   8       17.87       19.20      7.77 o 
  -1  11   8        0.01       -5.02      7.39 o 
   0  11   8       72.26       64.29      9.78 o 
   1  11   8        8.98       -2.72      8.23 o 
   2  11   8      140.46      151.34     12.90 o 
   3  11   8       82.93       83.63     18.62 o 
   4  11   8        0.21       -7.76      7.76 o 
   5  11   8        3.35       -8.74     10.02 o 
   6  11   8        3.77        9.24     13.23 o 
  -8  12   8        6.64        0.00     14.05 o 
  -7  12   8        1.13      -11.63     11.63 o 
  -6  12   8       18.98        1.58     10.78 o 
  -5  12   8       93.13       98.14     16.85 o 
  -4  12   8       83.88       84.38     21.11 o 
  -3  12   8       21.22       13.13      8.54 o 
  -2  12   8        5.77       -7.72      7.72 o 
  -1  12   8      297.26      305.01     13.39 o 
   0  12   8      237.15      266.95     13.14 o 
   1  12   8      197.62      182.15     13.82 o 
   2  12   8       13.23       14.90      9.49 o 
   3  12   8       33.43       28.04      8.14 o 
   4  12   8       19.03        9.68      9.12 o 
   5  12   8       43.45       31.28      9.51 o 
   6  12   8        6.77       22.58     14.66 o 
  -7  13   8        3.22       18.34     35.74 o 
  -5  13   8        5.45        0.77     10.04 o 
  -4  13   8       55.74       45.77     19.49 o 
  -3  13   8       68.59       67.17     10.97 o 
  -2  13   8        5.12        8.28      9.38 o 
  -1  13   8      201.05      221.55     13.36 o 
   0  13   8       10.97       -0.27      8.97 o 
   1  13   8       65.23       53.28     11.07 o 
   2  13   8       13.35       -5.88      7.23 o 
   3  13   8       48.51       40.75      8.79 o 
   4  13   8        0.22       -9.54      9.54 o 
   5  13   8       22.93        5.63     10.82 o 
  -5  14   8        2.66      -15.97     15.97 o 
  -4  14   8        7.79       -2.43     10.96 o 
  -3  14   8       13.22       19.75     10.38 o 
  -2  14   8      104.47       84.51     12.39 o 
  -1  14   8      397.06      410.05     16.80 o 
   0  14   8       22.84       19.76     10.53 o 
   1  14   8       20.23       14.61     11.54 o 
   2  14   8       40.56       49.32     12.31 o 
   3  14   8       36.39       33.60     11.95 o 
   4  14   8       27.94       23.33     11.27 o 
  -5  15   8        0.49       -1.64     19.83 o 
  -4  15   8        7.11        8.09     13.16 o 
  -3  15   8       79.60      103.61     27.57 o 
  -2  15   8       11.86       -5.84     14.51 o 
  -1  15   8        0.09       -8.50     10.81 o 
   0  15   8       34.04       32.77     11.92 o 
   1  15   8       51.24       54.46     13.15 o 
   2  15   8        4.30       23.43     12.56 o 
   3  15   8        0.98        4.38     12.15 o 
  -4  16   8        1.48      -10.84     14.80 o 
  -3  16   8        3.23       10.80     14.29 o 
  -2  16   8       39.47       53.42     19.15 o 
  -1  16   8        3.44      -12.11     12.11 o 
   0  16   8        9.95       21.82     11.99 o 
   1  16   8        6.54       -1.36     11.95 o 
   2  16   8        9.80       17.10     15.05 o 
 -11   1   9        0.33        8.38      8.94 o 
 -10   1   9       30.43       34.40      8.48 o 
  -9   1   9       20.86       19.08      6.66 o 
  -8   1   9      264.95      253.75      9.88 o 
  -7   1   9       35.55       26.05      7.05 o 
  -6   1   9       33.30       19.57      6.32 o 
  -5   1   9      219.22      207.41      7.32 o 
  -4   1   9        0.10       -3.08      4.76 o 
  -3   1   9      137.27      136.63     16.68 o 
  -2   1   9       37.19       51.72      5.64 o 
  -1   1   9      290.39      261.61      8.99 o 
   0   1   9     1641.61     1758.85     29.16 o 
   1   1   9      424.08      427.30     11.54 o 
   2   1   9       47.55       45.66      6.63 o 
   3   1   9       30.23       15.43      6.26 o 
   4   1   9       58.05       50.34      7.98 o 
   5   1   9      168.69      177.80     13.00 o 
   6   1   9       32.50       27.05      7.50 o 
   7   1   9       23.95       19.24      8.49 o 
   8   1   9        0.00       -6.95      9.30 o 
   9   1   9        1.32      -15.12     15.12 o 
 -11   2   9        9.97       13.35      9.24 o 
 -10   2   9        9.01       13.64      7.74 o 
  -9   2   9       59.95       50.16     10.32 o 
  -8   2   9        0.03       -2.42      8.67 o 
  -7   2   9       76.29       71.86      9.24 o 
  -6   2   9       16.97       18.28      7.61 o 
  -5   2   9      463.66      484.71     13.37 o 
  -4   2   9      137.16      154.03      7.94 o 
  -3   2   9      905.27      981.61     19.70 o 
  -2   2   9        0.65       -1.68      4.05 o 
  -1   2   9      330.04      297.42     15.70 o 
   0   2   9      430.86      431.08     11.57 o 
   1   2   9        2.28       -3.65      4.27 o 
   2   2   9      117.37      108.82      7.48 o 
   3   2   9      644.85      676.74     16.03 o 
   4   2   9        6.14        7.44      8.55 o 
   5   2   9       84.20       55.39     43.36 o 
   6   2   9        0.81       -5.99      5.99 o 
   7   2   9        0.07       -7.98      7.98 o 
   8   2   9       17.00       11.52     14.20 o 
 -11   3   9        0.30        1.37     12.12 o 
 -10   3   9       57.90       58.32     11.89 o 
  -9   3   9      377.35      417.22     37.73 o 
  -8   3   9      163.03      167.70     16.22 o 
  -7   3   9      228.81      218.27     11.39 o 
  -6   3   9       42.66       43.78      7.04 o 
  -5   3   9       39.48       29.20      5.45 o 
  -4   3   9      168.28      174.05      8.46 o 
  -3   3   9        0.22       -4.75      4.75 o 
  -2   3   9      422.39      430.98     11.86 o 
  -1   3   9      843.64      915.93     18.34 o 
   0   3   9       52.60       45.45      5.56 o 
   1   3   9      806.26      708.99     15.45 o 
   2   3   9      260.95      284.65      9.74 o 
   3   3   9      773.63      757.47     22.10 o 
   4   3   9       16.15       15.04      8.77 o 
   5   3   9        1.27       -9.64      9.64 o 
   6   3   9       42.94       52.30     10.77 o 
   7   3   9       33.17       31.59     11.26 o 
   8   3   9        2.24      -13.61     13.61 o 
 -11   4   9       39.91       22.73     17.96 o 
 -10   4   9        1.20      -10.76     10.76 o 
  -9   4   9       10.41        5.30      9.27 o 
  -8   4   9        4.83        1.69      7.77 o 
  -7   4   9      941.73      946.99     22.57 o 
  -6   4   9      507.79      477.41     14.60 o 
  -5   4   9       82.27       88.31     11.95 o 
  -4   4   9       68.82       55.03      6.87 o 
  -3   4   9      307.03      333.90     11.10 o 
  -2   4   9        7.65       -3.56      5.93 o 
  -1   4   9      106.18       85.77      7.01 o 
   0   4   9       47.17       55.84      7.47 o 
   1   4   9      290.13      279.92     13.00 o 
   2   4   9      498.16      490.40     17.34 o 
   3   4   9      213.77      190.03     11.95 o 
   4   4   9       60.95       47.02     10.54 o 
   5   4   9       24.22       37.82     12.80 o 
   6   4   9       91.46       84.55     12.99 o 
   7   4   9      150.11      117.09     14.14 o 
   8   4   9       68.37       96.97     16.33 o 
 -11   5   9        1.00       -1.04     11.97 o 
 -10   5   9        2.74        9.45     11.19 o 
  -9   5   9        1.63       16.27     11.93 o 
  -8   5   9      270.93      290.07     13.66 o 
  -7   5   9      483.42      503.96     16.35 o 
  -6   5   9      231.71      240.25     11.41 o 
  -5   5   9     1118.96     1143.88     19.71 o 
  -4   5   9        4.32        3.11      5.58 o 
  -3   5   9        0.16       -4.98      4.98 o 
  -2   5   9       72.39       73.24      7.33 o 
  -1   5   9       12.44       11.39      5.17 o 
   0   5   9      207.74      224.01      8.52 o 
   1   5   9      130.02      110.18     15.68 o 
   2   5   9      325.29      307.86     14.13 o 
   3   5   9       75.49       87.56     11.71 o 
   4   5   9      309.08      324.39     15.87 o 
   5   5   9       28.73       29.36     10.98 o 
   6   5   9       22.93        5.65     12.80 o 
   7   5   9       96.98      100.94     14.03 o 
   8   5   9        3.85       18.85     14.60 o 
 -10   6   9        0.18      -10.38     10.38 o 
  -9   6   9       28.01        6.23      9.73 o 
  -8   6   9      514.29      460.33     16.72 o 
  -7   6   9      378.08      354.67     14.20 o 
  -6   6   9      247.83      248.86     18.38 o 
  -5   6   9        0.92       -0.01      5.05 o 
  -4   6   9      131.96      106.48     10.37 o 
  -3   6   9      136.28      149.84     11.70 o 
  -2   6   9      208.37      218.57     11.13 o 
  -1   6   9      470.21      462.61     12.50 o 
   0   6   9        2.59        4.53      7.23 o 
   1   6   9      628.55      581.49     19.59 o 
   2   6   9        0.13       -5.70      9.69 o 
   3   6   9      200.64      184.82     13.12 o 
   4   6   9       55.35       95.03     14.99 o 
   5   6   9        4.28        5.92     10.60 o 
   6   6   9       51.35       49.11     11.76 o 
   7   6   9        2.26        0.25     12.56 o 
   8   6   9        3.02       -6.45     13.81 o 
 -10   7   9        0.23       -4.73     11.78 o 
  -9   7   9      134.64      183.46     15.23 o 
  -8   7   9       90.59      109.11     12.57 o 
  -7   7   9      207.95      161.04     12.69 o 
  -6   7   9      319.83      301.34     12.82 o 
  -5   7   9        1.21        2.21      5.26 o 
  -4   7   9      217.13      221.68      8.45 o 
  -3   7   9       38.28       51.76      7.69 o 
  -2   7   9      217.89      197.17      9.24 o 
  -1   7   9      138.40      145.71     11.47 o 
   0   7   9        0.21        8.27      7.52 o 
   1   7   9       13.80       10.45      7.93 o 
   2   7   9      121.91      129.05     12.98 o 
   3   7   9       76.57       69.18     11.14 o 
   4   7   9        1.55      -10.14     11.00 o 
   5   7   9       98.93       96.98     30.24 o 
   6   7   9        6.13       10.67     11.09 o 
   7   7   9        0.23       -8.92     12.57 o 
   8   7   9       15.29       15.69     16.92 o 
 -10   8   9        4.99        3.27     12.70 o 
  -9   8   9       99.45       68.33     12.65 o 
  -8   8   9       13.18        7.63     13.94 o 
  -7   8   9      103.75      122.51     11.92 o 
  -6   8   9        5.57        7.76      7.61 o 
  -5   8   9        5.93        2.14      5.52 o 
  -4   8   9      178.81      175.74     13.34 o 
  -3   8   9      888.33      841.53     17.00 o 
  -2   8   9      514.29      497.96     14.77 o 
  -1   8   9     1322.55     1293.96     32.30 o 
   0   8   9       38.35       37.41     11.03 o 
   1   8   9        0.25       -0.21      8.64 o 
   2   8   9       36.64       36.27     10.55 o 
   3   8   9       63.27       61.85     12.14 o 
   4   8   9        1.07        0.07      9.67 o 
   5   8   9       21.11       10.70     13.60 o 
   6   8   9        2.72       -0.48     11.94 o 
   7   8   9       15.20       -1.48     13.55 o 
  -9   9   9        2.89       -0.16     13.47 o 
  -8   9   9       21.97       17.13     10.64 o 
  -7   9   9      171.50      197.41     20.23 o 
  -6   9   9        0.43        2.15      6.67 o 
  -5   9   9      122.09      108.57     15.22 o 
  -4   9   9       56.72       51.85      6.13 o 
  -3   9   9        2.44        1.31      6.45 o 
  -2   9   9     1462.21     1428.69     28.28 o 
  -1   9   9      479.76      460.66     14.87 o 
   0   9   9      394.54      344.70     13.24 o 
   1   9   9      203.91      212.85     18.23 o 
   2   9   9        0.41       -9.07      9.07 o 
   3   9   9       51.70       49.60     10.96 o 
   4   9   9        5.02       -3.35     15.90 o 
   5   9   9        0.17       -2.93      9.76 o 
   6   9   9        1.51        7.05     12.24 o 
   7   9   9        0.93        6.84     13.91 o 
  -9  10   9       46.74       43.19     24.31 o 
  -8  10   9        0.17      -11.24     11.24 o 
  -7  10   9        4.38        7.13      9.90 o 
  -6  10   9       53.39       32.39      7.81 o 
  -5  10   9       14.46       11.02      5.97 o 
  -4  10   9      109.22      122.74     17.18 o 
  -3  10   9      135.20      130.83     13.91 o 
  -2  10   9      745.70      659.29     18.31 o 
  -1  10   9        9.23       -2.16      6.88 o 
   0  10   9      380.93      337.65     13.65 o 
   1  10   9      305.59      289.16     13.08 o 
   2  10   9      582.16      577.17     22.14 o 
   3  10   9       46.39       37.58     14.27 o 
   4  10   9       44.96       57.74     12.46 o 
   5  10   9        0.11       -8.55      8.55 o 
   6  10   9        2.66        2.04     19.80 o 
  -8  11   9        1.05        1.95     13.18 o 
  -7  11   9        1.01        8.33     11.41 o 
  -6  11   9        8.48        3.55      8.06 o 
  -5  11   9       22.62        5.95      6.90 o 
  -4  11   9        2.58       -7.74      7.74 o 
  -3  11   9      105.55      110.59     25.14 o 
  -2  11   9      745.96      671.85     21.41 o 
  -1  11   9       77.81       96.22     10.48 o 
   0  11   9       17.40        9.04      8.37 o 
   1  11   9       17.36       14.58      8.63 o 
   2  11   9        6.40        9.88     11.13 o 
   3  11   9        1.79       16.53     11.85 o 
   4  11   9        1.74       -3.40      8.67 o 
   5  11   9        0.90        0.20      9.37 o 
   6  11   9        1.59      -15.32     15.32 o 
  -8  12   9       22.53       56.06     16.04 o 
  -7  12   9        0.14        5.59     20.29 o 
  -6  12   9       55.04       50.99     12.48 o 
  -5  12   9       78.51       86.87     15.43 o 
  -4  12   9       21.57       12.03      9.43 o 
  -3  12   9       54.80       45.59     10.08 o 
  -2  12   9       78.38       54.41     13.33 o 
  -1  12   9      302.64      293.35     13.75 o 
   0  12   9       71.35       54.75     10.40 o 
   1  12   9       87.34       84.62     11.35 o 
   2  12   9      231.86      248.63     14.23 o 
   3  12   9        2.42       -4.57     18.82 o 
   4  12   9        0.75        0.07      8.95 o 
   5  12   9        0.18       -5.50      9.95 o 
  -5  13   9        1.68        5.76     13.66 o 
  -4  13   9       15.32        1.31      9.70 o 
  -3  13   9       26.93       17.34     10.26 o 
  -2  13   9       22.22       23.01      9.85 o 
  -1  13   9       49.04       57.23     10.51 o 
   0  13   9      346.68      365.25     15.67 o 
   1  13   9       15.47       11.02     10.29 o 
   2  13   9       17.07       27.61     11.15 o 
   3  13   9       24.98       31.43     10.28 o 
   4  13   9        0.00       -9.99     10.50 o 
   5  13   9        6.05      -10.59     12.76 o 
  -5  14   9       50.30       50.99     19.96 o 
  -4  14   9       25.86       24.75     11.81 o 
  -3  14   9        4.96        1.95     10.38 o 
  -2  14   9       81.80       62.21     12.06 o 
  -1  14   9        0.22        0.52     10.73 o 
   0  14   9       55.52       34.65     11.61 o 
   1  14   9      129.53      153.04     15.38 o 
   2  14   9      107.29      102.10     16.49 o 
   3  14   9       60.49       68.97     11.74 o 
   4  14   9       56.00       61.09     12.70 o 
  -5  15   9        0.09       19.64     22.38 o 
  -4  15   9        5.67       -5.22     12.96 o 
  -3  15   9        1.05       -1.47     11.33 o 
  -2  15   9       12.78        6.06     11.22 o 
  -1  15   9        0.98       -0.71     11.50 o 
   0  15   9        0.50        5.60     11.83 o 
   1  15   9      143.52      179.88     29.33 o 
   2  15   9        0.02       16.49     13.27 o 
   3  15   9        6.65       -8.18     20.29 o 
  -3  16   9      103.36      160.24     23.10 o 
  -2  16   9       15.21        0.65     12.63 o 
  -1  16   9       33.84       35.79     13.51 o 
   0  16   9        0.89      -11.88     11.88 o 
   1  16   9       58.89       95.21     15.52 o 
 -11   0  10        0.14       -2.07     13.30 o 
 -10   0  10        0.07        2.53      9.95 o 
  -9   0  10       12.89       12.90     10.13 o 
  -8   0  10       56.07       45.82     20.09 o 
  -7   0  10      499.46      485.32     31.29 o 
  -6   0  10     3770.49     3498.27    101.32 o 
  -5   0  10      699.82      688.19     19.56 o 
  -4   0  10      290.66      270.34     11.98 o 
  -3   0  10       83.32       94.98      9.38 o 
  -2   0  10     1334.92     1501.40     32.39 o 
  -1   0  10      241.43      282.68     17.28 o 
   0   0  10      684.35      660.27     26.44 o 
   1   0  10     1360.21     1308.88     42.08 o 
   2   0  10        0.10       -0.20      9.36 o 
   3   0  10      169.67      174.06     13.94 o 
   4   0  10      174.66      198.82     14.14 o 
   5   0  10       21.96       20.55     12.63 o 
   7   0  10       24.95        9.56     11.98 o 
   8   0  10       20.87       22.06     14.86 o 
 -11   1  10        8.98        1.97     10.61 o 
 -10   1  10      163.65      199.18     15.76 o 
  -9   1  10       13.25        3.40      9.30 o 
  -8   1  10       18.69       12.82      7.45 o 
  -7   1  10      772.09      780.58     27.68 o 
  -6   1  10      193.12      200.95     15.31 o 
  -5   1  10      281.02      293.00      8.97 o 
  -4   1  10       51.17       56.78     15.22 o 
  -3   1  10        3.80        5.76      5.94 o 
  -2   1  10     3450.14     3538.28     53.15 o 
  -1   1  10       53.43       60.34      6.69 o 
   0   1  10      438.63      462.88     16.40 o 
   1   1  10      111.27      115.48     11.45 o 
   2   1  10       54.63       60.06      7.41 o 
   3   1  10      184.27      155.53      9.04 o 
   4   1  10        5.09       20.60      9.21 o 
   5   1  10        0.06       12.37      9.64 o 
   7   1  10       23.71       27.26      9.88 o 
   8   1  10        8.94       43.13     15.58 o 
 -11   2  10       11.02       -1.37     17.49 o 
 -10   2  10       33.66       12.15     10.45 o 
  -9   2  10        7.53        1.26     11.54 o 
  -8   2  10      213.75      216.37     12.85 o 
  -7   2  10      385.75      387.13     14.09 o 
  -6   2  10      184.29      192.28     15.09 o 
  -5   2  10      176.06      175.81      9.06 o 
  -4   2  10       22.68        4.62      5.60 o 
  -3   2  10        0.26       -0.69      4.89 o 
  -2   2  10      373.17      370.97     13.42 o 
  -1   2  10        2.29        1.00      4.95 o 
   0   2  10      323.48      319.15     10.26 o 
   1   2  10       35.69       24.90      6.58 o 
   2   2  10       30.99       19.04      6.23 o 
   3   2  10      244.00      245.15     13.35 o 
   4   2  10       30.82       32.92     25.72 o 
   5   2  10       13.76        1.27      9.69 o 
   6   2  10       63.70       83.45     23.56 o 
   7   2  10        1.04       12.89     12.96 o 
   8   2  10       11.56       31.15     15.71 o 
 -11   3  10       17.18       18.18     12.63 o 
 -10   3  10       85.70      126.85     25.41 o 
  -9   3  10       16.80        2.84      8.93 o 
  -8   3  10       26.42       30.00      8.88 o 
  -7   3  10        0.00        0.22      6.88 o 
  -6   3  10      501.93      500.40     21.00 o 
  -5   3  10       62.54       57.75      8.34 o 
  -4   3  10       29.65       28.58     10.12 o 
  -3   3  10       92.14       82.02     10.40 o 
  -2   3  10        1.42       -2.99      5.03 o 
  -1   3  10      697.39      739.31     16.63 o 
   0   3  10      610.39      613.93     14.64 o 
   1   3  10      264.31      255.03      9.32 o 
   2   3  10      160.35      150.76     11.39 o 
   3   3  10        7.38       15.33     10.83 o 
   4   3  10       16.83       34.25      9.95 o 
   5   3  10        6.23        6.15     10.32 o 
   6   3  10       26.12       40.84     23.82 o 
   7   3  10       10.53      -12.63     12.63 o 
   8   3  10        9.71        6.09     15.58 o 
 -11   4  10       28.54       32.81     12.81 o 
 -10   4  10       11.78       -0.11     10.45 o 
  -9   4  10       12.81        7.55      8.71 o 
  -8   4  10        0.34       -8.01      8.01 o 
  -7   4  10        0.96       -2.11      6.77 o 
  -6   4  10       56.03       46.45      9.21 o 
  -5   4  10       72.66       55.84      7.79 o 
  -4   4  10       59.79       66.01     10.13 o 
  -3   4  10       47.90       67.84     19.32 o 
  -2   4  10        0.76        0.15      5.15 o 
  -1   4  10       43.15       51.80      6.85 o 
   0   4  10       25.12       32.54      5.91 o 
   1   4  10        4.63        1.45      7.72 o 
   2   4  10      238.96      241.29     13.25 o 
   3   4  10       15.78        6.93      8.08 o 
   4   4  10      454.45      398.76     17.31 o 
   5   4  10       31.38       25.50     11.52 o 
   6   4  10       38.13       24.42     11.30 o 
   7   4  10        0.05      -11.24     11.24 o 
   8   4  10       36.42       14.66     16.23 o 
 -11   5  10        0.71       -5.77     22.51 o 
 -10   5  10        3.94        7.29     10.45 o 
  -9   5  10       16.74        3.84      9.70 o 
  -8   5  10       17.26        3.24      8.36 o 
  -7   5  10      287.71      267.15     12.36 o 
  -6   5  10       54.96       62.89     14.89 o 
  -5   5  10       38.34       17.00      7.30 o 
  -4   5  10       71.96       55.32     11.39 o 
  -3   5  10        3.87        5.83      6.73 o 
  -2   5  10       47.94       60.31     17.90 o 
  -1   5  10        8.81        4.53      5.83 o 
   0   5  10        5.92        6.23      7.13 o 
   1   5  10      147.39      157.06     13.31 o 
   2   5  10      133.67      140.56     11.46 o 
   3   5  10      199.11      173.69     17.41 o 
   4   5  10      142.73      176.50     28.34 o 
   5   5  10        1.52       -4.52     12.63 o 
   6   5  10       11.77       -4.54     11.36 o 
   7   5  10        1.00       -1.73     13.38 o 
   8   5  10        5.33        3.76     14.66 o 
 -10   6  10        0.02        5.83     11.26 o 
  -9   6  10        0.06       -5.77      9.86 o 
  -8   6  10      242.75      228.13     13.81 o 
  -7   6  10       19.97       19.02      8.37 o 
  -6   6  10        1.17       -6.44      6.44 o 
  -5   6  10      343.98      353.72     13.12 o 
  -4   6  10      167.67      167.00     19.28 o 
  -3   6  10       27.89       28.77      7.02 o 
  -2   6  10       25.12       32.75      6.64 o 
  -1   6  10      191.09      184.34     18.85 o 
   0   6  10      129.93      168.69     12.69 o 
   1   6  10      159.73      186.85     26.11 o 
   2   6  10       62.74       62.74     21.17 o 
   3   6  10        2.48       -7.74      8.79 o 
   4   6  10       59.77       92.98     13.07 o 
   5   6  10        0.07       -6.87     12.70 o 
   6   6  10      112.32       96.26     14.46 o 
   7   6  10        0.98      -22.85     29.68 o 
 -10   7  10        0.14        0.16     11.69 o 
  -9   7  10        8.16        2.16     15.29 o 
  -8   7  10       71.77       43.57     10.33 o 
  -7   7  10       32.31       33.05      8.70 o 
  -6   7  10      996.53      968.83     23.23 o 
  -5   7  10     2690.95     2612.67     44.30 o 
  -4   7  10      887.76      900.00     21.19 o 
  -3   7  10     1037.22     1012.82     22.16 o 
  -2   7  10        6.03       -1.61      7.75 o 
  -1   7  10      134.45      150.41     13.41 o 
   0   7  10      398.83      392.55     16.86 o 
   1   7  10        1.87        7.25      8.74 o 
   2   7  10       10.14       10.54      9.52 o 
   3   7  10       16.27       10.56     11.94 o 
   4   7  10       41.31       40.18     16.66 o 
   5   7  10       29.20       14.34     11.08 o 
   6   7  10       16.92       13.49     12.81 o 
   7   7  10        1.97      -12.66     13.00 o 
 -10   8  10        3.36        4.04     12.54 o 
  -9   8  10        0.18       -8.41     10.80 o 
  -8   8  10       65.21       65.62     12.35 o 
  -7   8  10       34.20       41.03      9.03 o 
  -6   8  10       45.35       51.42     15.60 o 
  -5   8  10        4.97        2.96      6.01 o 
  -4   8  10      119.22      148.89     23.43 o 
  -3   8  10        6.26       -7.73      7.73 o 
  -2   8  10      240.99      226.34     13.39 o 
  -1   8  10      114.44      146.01     23.53 o 
   0   8  10      149.63      139.15     13.87 o 
   1   8  10      183.19      187.40     13.70 o 
   2   8  10      652.63      666.28     23.07 o 
   3   8  10        5.85       -5.34      9.76 o 
   4   8  10       32.20        0.27     10.80 o 
   5   8  10        0.47      -10.74     11.29 o 
   6   8  10        1.20      -12.63     14.40 o 
   7   8  10       26.44       25.04     15.24 o 
  -9   9  10       43.59       51.55     12.55 o 
  -8   9  10      143.54      140.59     13.97 o 
  -7   9  10        2.08       -1.41      9.01 o 
  -6   9  10       26.01       35.10      8.84 o 
  -5   9  10       34.77       41.47      7.17 o 
  -4   9  10      604.63      582.05     21.45 o 
  -3   9  10      629.34      654.41     22.35 o 
  -2   9  10      212.94      205.29     14.61 o 
  -1   9  10      113.70      138.02     14.31 o 
   0   9  10      251.35      243.18     29.49 o 
   1   9  10      293.63      280.00     15.99 o 
   2   9  10        0.31        8.04     13.61 o 
   3   9  10       16.40       10.15     11.00 o 
   4   9  10       49.65       47.07     18.20 o 
   5   9  10       35.57       50.73     10.29 o 
   6   9  10       15.79       16.71     19.73 o 
  -9  10  10       46.87       46.00     16.25 o 
  -8  10  10        2.25       -9.47     10.95 o 
  -7  10  10        0.60       -6.05      9.41 o 
  -6  10  10        1.30       12.48      8.79 o 
  -5  10  10       17.76        4.96      7.93 o 
  -4  10  10        9.19       -2.04     10.28 o 
  -3  10  10      196.52      178.01     13.00 o 
  -2  10  10      193.91      181.91     11.05 o 
  -1  10  10       22.92       19.28     10.25 o 
   0  10  10      115.11      121.33     14.01 o 
   1  10  10       45.94       40.74     12.08 o 
   2  10  10       25.24       19.45     11.46 o 
   3  10  10       55.16       58.76     19.80 o 
   4  10  10       22.43       24.88     12.50 o 
   5  10  10        1.27        8.76      9.68 o 
   6  10  10       37.23        6.43     21.47 o 
  -8  11  10       36.98       69.23     13.75 o 
  -7  11  10        0.78       19.71     11.00 o 
  -6  11  10       89.74      109.77     13.55 o 
  -5  11  10       11.45       14.53      7.50 o 
  -4  11  10       17.77        9.84      9.20 o 
  -3  11  10       18.12       13.91      8.94 o 
  -2  11  10        0.02       -7.48      7.48 o 
  -1  11  10      378.66      369.21     14.79 o 
   0  11  10       52.05       37.85     11.84 o 
   1  11  10       84.58       75.02     14.20 o 
   2  11  10       21.81       19.34     11.61 o 
   3  11  10       29.71       36.64     15.25 o 
   4  11  10        1.80       -4.98      9.05 o 
   5  11  10       19.43       14.98     12.66 o 
  -8  12  10       49.77       87.30     23.14 o 
  -7  12  10        6.22        8.99     13.01 o 
  -6  12  10       28.37       14.91     12.01 o 
  -5  12  10        0.74       -5.25      9.66 o 
  -4  12  10       12.64       12.26     10.11 o 
  -3  12  10       52.06       39.71     10.26 o 
  -2  12  10       63.22       46.39     10.67 o 
  -1  12  10       32.13       24.23      9.87 o 
   0  12  10        2.53       -8.40      8.40 o 
   1  12  10       11.83       13.09     21.37 o 
   2  12  10        8.24        6.67     13.30 o 
   3  12  10        0.41       -2.05     19.90 o 
   4  12  10        9.14        3.97      9.93 o 
   5  12  10        2.18       -0.68     11.04 o 
  -6  13  10       16.71       10.80     28.54 o 
  -5  13  10       17.29        6.79     13.75 o 
  -4  13  10        1.61       -6.31      9.78 o 
  -3  13  10       33.48       13.78     10.36 o 
  -2  13  10       46.16       30.89     11.20 o 
  -1  13  10        0.99       -4.92      9.34 o 
   0  13  10      143.41      188.31     15.49 o 
   1  13  10      108.03      122.68     13.91 o 
   2  13  10       39.09       41.85     24.51 o 
   3  13  10       22.17       23.33     11.69 o 
   4  13  10       63.45       71.50     16.50 o 
  -5  14  10        4.31      -16.76     33.97 o 
  -4  14  10       81.80       66.47     13.21 o 
  -3  14  10       23.34       19.24     11.61 o 
  -2  14  10        8.78       10.18     11.17 o 
  -1  14  10       21.66       26.31     13.00 o 
   0  14  10        7.01        4.79     10.31 o 
   1  14  10      231.65      292.98     21.77 o 
   2  14  10       19.00       40.29     14.98 o 
   3  14  10        0.44       13.23     20.33 o 
  -5  15  10       21.80       -3.60     20.68 o 
  -4  15  10        0.18       -9.14     12.56 o 
  -3  15  10        2.07        5.28     12.37 o 
  -2  15  10       37.77       29.12     18.79 o 
  -1  15  10        1.34       -4.21     11.63 o 
   0  15  10      111.35      115.56     15.40 o 
   1  15  10       98.91      102.12     15.18 o 
   2  15  10        0.26       -3.18     16.17 o 
  -2  16  10       11.14        9.06     12.81 o 
  -1  16  10       36.14       55.88     14.86 o 
 -11   1  11        8.87        4.41     11.99 o 
 -10   1  11        1.91        9.17     10.57 o 
  -9   1  11       12.35       -0.97     15.11 o 
  -8   1  11      149.87      145.74     17.39 o 
  -7   1  11      916.68      882.09     29.69 o 
  -6   1  11      809.34      807.94     27.31 o 
  -5   1  11        4.46        5.24      5.24 o 
  -4   1  11       55.59       32.34      6.56 o 
  -3   1  11      396.28      394.57     12.52 o 
  -2   1  11      125.78      137.63      8.47 o 
  -1   1  11      215.53      204.33      9.29 o 
   0   1  11        8.04        5.41      7.94 o 
   1   1  11      105.79      118.63     13.54 o 
   2   1  11     1433.01     1393.02     26.47 o 
   3   1  11      477.82      464.81     31.42 o 
   4   1  11       68.29       86.46     12.48 o 
   5   1  11        0.97        4.92     10.64 o 
   7   1  11       40.27       48.20     10.39 o 
   8   1  11        5.50       24.87     15.90 o 
 -11   2  11        7.03        9.08     12.08 o 
 -10   2  11        0.40       -6.61     10.44 o 
  -9   2  11       85.06       85.44     11.78 o 
  -8   2  11      219.85      256.26     36.46 o 
  -7   2  11      367.95      342.49     19.11 o 
  -6   2  11      695.42      687.99     25.44 o 
  -5   2  11      155.71      149.42     14.23 o 
  -4   2  11       82.93       80.21     11.22 o 
  -3   2  11      272.35      274.39     10.52 o 
  -2   2  11       52.48       33.46     11.16 o 
  -1   2  11      979.29     1046.13     21.45 o 
   0   2  11      482.82      498.71     14.46 o 
   1   2  11      204.18      220.88     18.08 o 
   2   2  11      377.09      332.75     15.12 o 
   3   2  11       23.81       10.34      9.14 o 
   4   2  11      183.49      222.99     16.67 o 
   5   2  11       47.08       53.82     12.61 o 
   7   2  11        3.80        6.61     13.61 o 
   8   2  11        3.70        9.95     16.17 o 
 -11   3  11       41.09       39.46     13.71 o 
 -10   3  11        0.03       20.62     13.54 o 
  -9   3  11       12.37       -0.35      9.27 o 
  -8   3  11        7.14        6.32      8.27 o 
  -7   3  11        0.30      -11.27     11.27 o 
  -6   3  11       34.18       22.24     10.40 o 
  -5   3  11       47.73       40.84      7.99 o 
  -4   3  11        6.13       -2.58      6.05 o 
  -3   3  11      714.64      701.43     17.25 o 
  -2   3  11       14.76       22.68      8.04 o 
  -1   3  11      162.89      157.23      8.38 o 
   0   3  11       92.95       86.23      7.77 o 
   1   3  11      267.29      276.51     13.39 o 
   2   3  11        8.06       10.48      8.41 o 
   3   3  11        7.24       -7.76      8.22 o 
   4   3  11       12.94        7.97      9.87 o 
   5   3  11        6.67        9.71     10.54 o 
   7   3  11       17.65        8.97     14.27 o 
   8   3  11        0.18        5.43     16.56 o 
 -11   4  11        3.19       -1.97     15.10 o 
 -10   4  11        6.36        7.73     10.65 o 
  -9   4  11      115.89      135.85     13.72 o 
  -8   4  11       32.20       15.37      9.20 o 
  -7   4  11       18.96       15.78      7.81 o 
  -6   4  11       89.19       75.74     17.21 o 
  -5   4  11        0.01       -0.13      6.43 o 
  -4   4  11      164.08      160.15     10.17 o 
  -3   4  11      437.12      458.82     13.96 o 
  -2   4  11       26.52       23.79      9.34 o 
  -1   4  11       15.55        4.81      5.51 o 
   0   4  11       20.84       -0.96      7.65 o 
   1   4  11      139.91      169.83     23.33 o 
   2   4  11       36.67       29.36      9.85 o 
   3   4  11       69.48       65.07     11.49 o 
   4   4  11       56.31       51.74     11.78 o 
   5   4  11       27.74       29.08     12.16 o 
   7   4  11       25.09       35.08     16.56 o 
 -10   5  11        0.05      -10.77     10.77 o 
  -9   5  11        0.22       -1.05     21.09 o 
  -8   5  11        7.67       -8.96     13.38 o 
  -7   5  11      253.87      246.91     26.39 o 
  -6   5  11      566.25      570.08     24.11 o 
  -5   5  11     2226.30     2215.46     42.58 o 
  -4   5  11      837.46      860.97     32.62 o 
  -3   5  11      810.18      834.81     19.79 o 
  -2   5  11      220.91      204.82      9.94 o 
  -1   5  11      797.01      739.00     22.77 o 
   0   5  11        1.45       -2.20      7.44 o 
   1   5  11       78.85       74.89     11.13 o 
   2   5  11      348.85      332.38     15.89 o 
   3   5  11      302.06      284.49     16.82 o 
   4   5  11       98.01      115.33     14.47 o 
   5   5  11        3.80       20.38     12.03 o 
   7   5  11       11.22       16.49     16.04 o 
 -10   6  11        0.03       -9.60     11.87 o 
  -9   6  11        0.58        0.33      9.98 o 
  -8   6  11        0.29       -0.64     14.93 o 
  -7   6  11      195.19      193.48     24.30 o 
  -6   6  11     1041.85      950.03     40.61 o 
  -5   6  11        3.00        2.39      7.25 o 
  -4   6  11      385.47      362.66     13.46 o 
  -3   6  11      123.27      147.04     16.76 o 
  -2   6  11      335.09      282.74     16.49 o 
  -1   6  11      213.29      206.71     13.28 o 
   0   6  11       77.83       82.23     15.71 o 
   1   6  11        0.00        9.62     21.63 o 
   2   6  11      188.71      187.76     12.74 o 
   3   6  11        6.43        5.21      9.48 o 
   4   6  11        1.75       -6.93     10.58 o 
   5   6  11       50.22       45.70     12.86 o 
   6   6  11       11.76       14.24     12.25 o 
   7   6  11        0.79        6.81     15.71 o 
 -10   7  11        0.02      -13.99     16.03 o 
  -9   7  11        4.64        5.65     13.32 o 
  -8   7  11       30.55       36.17     10.76 o 
  -7   7  11      116.90      113.18     18.60 o 
  -6   7  11      215.99      244.49     21.20 o 
  -5   7  11      343.00      350.71     18.73 o 
  -4   7  11       37.99       38.98     10.17 o 
  -3   7  11       88.29       99.04      9.63 o 
  -2   7  11      389.08      375.07     17.38 o 
  -1   7  11        3.79        0.95      8.21 o 
   0   7  11      106.22      109.03     12.63 o 
   1   7  11      494.59      506.04     19.98 o 
   2   7  11        1.28       -0.98      9.65 o 
   3   7  11      258.87      266.19     16.36 o 
   4   7  11        4.64       16.42     11.60 o 
   5   7  11       31.08       42.99     12.44 o 
   6   7  11        7.33       21.02     11.96 o 
   7   7  11        7.37        5.43     16.23 o 
  -9   8  11       69.01       56.30     12.20 o 
  -8   8  11        0.37       -2.91      9.81 o 
  -7   8  11        5.11       -4.24      9.16 o 
  -6   8  11       37.45       11.18      8.72 o 
  -5   8  11       91.49       63.52     18.90 o 
  -4   8  11      475.76      474.29     16.16 o 
  -3   8  11      309.16      292.38     17.08 o 
  -2   8  11       61.67       67.19     11.11 o 
  -1   8  11      118.18      148.72     15.04 o 
   0   8  11      604.48      577.13     21.41 o 
   1   8  11       54.20       58.23     12.12 o 
   2   8  11      105.48      134.43     14.76 o 
   3   8  11        6.13       14.12     11.51 o 
   4   8  11       24.44       23.37     14.50 o 
   5   8  11        1.78       17.69     12.93 o 
   6   8  11        0.06       -1.48     17.15 o 
  -9   9  11        0.08       -8.68     12.17 o 
  -8   9  11       60.61       57.26     11.89 o 
  -7   9  11       68.12       39.70     23.49 o 
  -6   9  11        8.73       -2.55      9.15 o 
  -5   9  11       47.18       29.76      9.83 o 
  -4   9  11       56.14       30.25     11.26 o 
  -3   9  11        6.54       -6.81      9.97 o 
  -2   9  11        5.26       -0.94      9.63 o 
  -1   9  11      388.53      374.82     17.47 o 
   0   9  11      376.56      340.20     35.70 o 
   1   9  11        4.59        1.95     10.77 o 
   2   9  11       65.54       68.71     13.46 o 
   3   9  11       41.13       12.37     14.60 o 
   4   9  11       34.38       38.24     13.51 o 
   5   9  11        7.90       17.65     13.53 o 
   6   9  11        3.22      -12.27     12.27 o 
  -9  10  11        4.41       -8.37     12.92 o 
  -8  10  11        4.34        9.12     11.83 o 
  -7  10  11       19.58        9.71     11.13 o 
  -6  10  11       19.12        6.54      9.89 o 
  -5  10  11        0.01       -3.93     11.27 o 
  -4  10  11       55.42       55.49     12.46 o 
  -3  10  11        6.40      -11.39     11.39 o 
  -2  10  11       38.17       23.81     16.69 o 
  -1  10  11        7.98       -9.05     10.42 o 
   0  10  11      142.68      139.21     23.76 o 
   1  10  11       18.95        7.71     10.44 o 
   2  10  11        4.92      -10.90     10.90 o 
   3  10  11       11.92        5.59     12.07 o 
   4  10  11       12.23        0.83     14.63 o 
   5  10  11       15.20       14.07     10.72 o 
  -8  11  11        5.13       -9.04     11.70 o 
  -7  11  11        0.22      -12.57     12.57 o 
  -6  11  11      172.32      185.68     32.92 o 
  -5  11  11        0.13       -2.10     13.12 o 
  -4  11  11      161.01      141.01     27.59 o 
  -3  11  11      207.81      252.77     17.72 o 
  -2  11  11        3.28       -5.53     10.97 o 
  -1  11  11      101.33       83.49     14.15 o 
   0  11  11      178.56      219.30     18.70 o 
   1  11  11        6.17        0.36     11.65 o 
   2  11  11       10.37        4.40     12.26 o 
   3  11  11        5.78       15.34     13.02 o 
   4  11  11      115.76      163.41     19.00 o 
   5  11  11       21.26       15.34     11.13 o 
  -7  12  11       11.80       17.36     14.28 o 
  -6  12  11        3.17       16.95     26.05 o 
  -5  12  11        0.46        9.90     13.83 o 
  -4  12  11       39.83       20.91     12.98 o 
  -3  12  11        0.02        2.37     12.07 o 
  -2  12  11        0.63       -5.28     12.40 o 
  -1  12  11        1.36        0.02     12.26 o 
   0  12  11        3.47       15.31     13.65 o 
   1  12  11       12.51        3.42     12.12 o 
   2  12  11       42.38       57.25     14.39 o 
   3  12  11        0.38        6.13     14.07 o 
   4  12  11        2.79       -8.77     10.26 o 
  -6  13  11        4.11        5.17     28.27 o 
  -5  13  11        3.01        5.68     18.39 o 
  -4  13  11        0.11       -0.62     15.53 o 
  -3  13  11       21.95       21.78     16.46 o 
  -2  13  11       34.41       28.87     10.89 o 
  -1  13  11       28.22       24.26     13.70 o 
   0  13  11        0.78       -9.42     12.96 o 
   1  13  11      172.62      192.54     20.45 o 
   2  13  11       28.11       24.48     15.07 o 
   3  13  11       22.98       17.93     33.18 o 
  -5  14  11       11.25       11.85     16.46 o 
  -4  14  11        0.95        2.29     12.26 o 
  -3  14  11        1.40      -11.56     11.56 o 
  -2  14  11        5.58      -11.44     11.44 o 
  -1  14  11        0.22       -9.90     12.25 o 
   0  14  11        7.81       27.29     15.78 o 
   1  14  11        0.69       17.46     15.85 o 
   2  14  11       73.85      109.07     36.16 o 
  -4  15  11        1.70       13.04     13.91 o 
  -3  15  11        5.78        7.26     13.36 o 
  -2  15  11        0.03        0.55     13.13 o 
  -1  15  11       86.43      132.11     16.65 o 
   0  15  11       45.85       10.17     17.24 o 
   1  15  11       13.86       10.24     17.16 o 
 -11   0  12        0.46       -4.25     29.78 o 
 -10   0  12      214.88      243.28     35.61 o 
  -9   0  12        0.29       -5.76     19.05 o 
  -8   0  12      825.00      779.32     43.26 o 
  -7   0  12       29.88       28.93     18.98 o 
  -6   0  12      309.92      345.91     26.51 o 
  -5   0  12     3031.40     3049.14    138.33 o 
  -3   0  12      418.32      451.14     16.60 o 
  -2   0  12      285.82      276.81     13.25 o 
  -1   0  12       12.86        3.86      7.51 o 
   0   0  12     2069.07     1983.02     60.08 o 
   1   0  12       25.94       24.97      8.19 o 
   2   0  12       35.94       31.88      9.56 o 
   3   0  12      122.33      177.70     21.34 o 
   4   0  12        0.00       -0.39     12.44 o 
   5   0  12       71.22       95.82     21.21 o 
   7   0  12        0.03        8.12     14.27 o 
 -11   1  12        8.14       16.11     20.48 o 
 -10   1  12        0.00        4.45     18.51 o 
  -9   1  12       43.44       55.02     17.18 o 
  -8   1  12       22.71       16.47     13.84 o 
  -7   1  12        3.06       -9.35     11.00 o 
  -6   1  12       77.32       98.34     16.20 o 
  -5   1  12      729.88      708.45     15.09 o 
  -3   1  12      474.53      469.02     14.07 o 
  -2   1  12       94.31       96.04     10.87 o 
  -1   1  12        6.85        5.47      5.94 o 
   0   1  12      243.96      238.59     10.23 o 
   1   1  12       84.61       77.90     13.22 o 
   2   1  12       39.61       32.25     10.11 o 
   3   1  12      128.79      168.47     18.26 o 
   4   1  12       95.66      114.06     14.00 o 
   5   1  12        0.93       -6.25     11.34 o 
   7   1  12        0.39       -9.59      9.59 o 
 -11   2  12        0.12       -7.92     21.19 o 
 -10   2  12        8.80       15.58     17.62 o 
  -9   2  12        0.03       -6.91     14.94 o 
  -8   2  12       37.31       33.75     14.16 o 
  -7   2  12        3.58        1.72     11.45 o 
  -6   2  12      301.97      323.09     18.26 o 
  -5   2  12      147.16      152.12     15.05 o 
  -4   2  12      291.83      229.68     10.67 o 
  -3   2  12       12.22       -4.74      6.07 o 
  -2   2  12      102.86      118.37     10.50 o 
  -1   2  12        4.91        5.99      6.04 o 
   0   2  12      386.09      365.92     14.68 o 
   1   2  12      149.86      166.60     11.44 o 
   2   2  12       52.33       56.96     12.47 o 
   3   2  12        0.22       -7.52      9.30 o 
   4   2  12        0.89       -1.76     10.32 o 
   5   2  12        1.73        4.12     14.66 o 
   7   2  12        1.05      -13.74     14.20 o 
 -11   3  12       13.58       -0.55     38.52 o 
 -10   3  12        2.78        0.50     10.87 o 
  -9   3  12        1.25      -12.88     28.14 o 
  -8   3  12      130.14      163.95     20.13 o 
  -7   3  12      109.56       84.06     21.01 o 
  -6   3  12       84.68       67.28     13.01 o 
  -5   3  12       41.35       37.63      8.28 o 
  -4   3  12       84.90       63.38     11.58 o 
  -3   3  12       94.85       85.76     10.17 o 
  -2   3  12       86.24       74.69     14.27 o 
  -1   3  12        1.63       -5.85      5.85 o 
   0   3  12        0.00        1.88      7.76 o 
   1   3  12      125.69      141.76     38.68 o 
   2   3  12        0.75       -0.32      8.56 o 
   3   3  12        1.93        3.62      9.24 o 
   4   3  12       26.29       26.82     11.19 o 
   5   3  12       24.05       51.18     13.11 o 
   7   3  12        2.38       -2.23     13.29 o 
 -10   4  12       10.77        4.30     11.75 o 
  -9   4  12       24.56       31.62     12.02 o 
  -8   4  12        9.44       24.91     13.72 o 
  -7   4  12        1.92       -1.53     22.84 o 
  -6   4  12        4.67       10.52     11.26 o 
  -5   4  12        2.47       -5.65      7.21 o 
  -4   4  12      424.15      413.98     14.06 o 
  -3   4  12       26.03       15.83      7.19 o 
  -2   4  12      121.11      127.44     11.09 o 
  -1   4  12       69.14       73.93      9.03 o 
   0   4  12        5.13        3.61     11.65 o 
   1   4  12      123.40      134.95     13.58 o 
   2   4  12        0.01       -8.98      8.98 o 
   3   4  12       62.58       49.34     12.24 o 
   4   4  12        2.47       15.14     10.98 o 
   5   4  12       18.49       31.09     12.90 o 
   6   4  12        2.21      -15.97     22.51 o 
   7   4  12        4.23       16.36     16.23 o 
 -10   5  12        3.75        3.00     12.01 o 
  -9   5  12        0.02       -6.56      9.94 o 
  -8   5  12        2.63        9.46     14.59 o 
  -7   5  12       46.98       41.90     14.04 o 
  -6   5  12       22.63        9.04     13.16 o 
  -5   5  12      162.87      160.42     11.03 o 
  -4   5  12      197.00      187.27     22.34 o 
  -3   5  12      639.70      646.99     17.58 o 
  -2   5  12      555.25      518.15     15.30 o 
  -1   5  12       23.35       27.18      9.62 o 
   0   5  12       15.71        3.75     14.04 o 
   1   5  12        5.70       -0.88      9.56 o 
   2   5  12        1.89        6.61     13.78 o 
   3   5  12        0.79      -10.20     10.20 o 
   4   5  12        3.72        1.62     10.39 o 
   5   5  12       11.01        8.60     14.33 o 
   6   5  12       66.48       92.42     25.53 o 
   7   5  12        6.37      -16.30     16.30 o 
 -10   6  12        6.55        6.02     12.32 o 
  -9   6  12        2.11       19.07     11.22 o 
  -8   6  12       13.37       15.75      9.62 o 
  -7   6  12       16.84       17.94     23.01 o 
  -6   6  12       95.25      108.13     16.01 o 
  -5   6  12       12.66       12.84     13.90 o 
  -4   6  12      359.84      327.38     13.55 o 
  -3   6  12       97.12       92.14     13.10 o 
  -2   6  12     1142.07     1198.53     31.79 o 
  -1   6  12       37.87       39.21     10.49 o 
   0   6  12      100.70      121.55     13.30 o 
   1   6  12        1.49        3.67      9.29 o 
   2   6  12       25.69       16.57     13.88 o 
   3   6  12       65.47       84.89     13.80 o 
   4   6  12       78.76       89.67     14.78 o 
   5   6  12       54.17       48.51     23.10 o 
   6   6  12       19.76       13.68     22.78 o 
 -10   7  12        1.93      -12.54     12.54 o 
  -9   7  12        0.33        2.25     11.30 o 
  -8   7  12        8.86       22.19     10.27 o 
  -7   7  12       12.46        8.32     14.25 o 
  -6   7  12      479.72      472.22     23.39 o 
  -5   7  12      160.92      203.09     22.69 o 
  -4   7  12      514.36      551.02     17.23 o 
  -3   7  12      774.55      762.60     24.75 o 
  -2   7  12      241.45      259.30     14.57 o 
  -1   7  12      722.33      743.17     24.84 o 
   0   7  12       99.38      132.90     13.97 o 
   1   7  12      256.66      238.49     15.10 o 
   2   7  12        3.73        1.39     10.45 o 
   3   7  12       16.61       10.05     11.12 o 
   4   7  12       73.24      113.23     17.84 o 
   5   7  12       20.31       24.95     29.88 o 
   6   7  12        3.89      -12.73     13.29 o 
  -9   8  12        0.43       -1.28     11.71 o 
  -8   8  12        6.89       -2.50     10.61 o 
  -7   8  12       20.83       -4.89     15.13 o 
  -6   8  12        0.04        3.92     14.31 o 
  -5   8  12        8.98       12.69      8.95 o 
  -4   8  12       48.24       28.39     11.07 o 
  -3   8  12      744.92      782.59     25.42 o 
  -2   8  12      230.81      215.42     15.07 o 
  -1   8  12       51.34       36.03     11.64 o 
   0   8  12       20.08       19.49     10.16 o 
   1   8  12      162.63      159.11     15.94 o 
   2   8  12      515.26      475.79     27.82 o 
   3   8  12      187.45      190.62     15.86 o 
   4   8  12       35.87       52.16     14.41 o 
   5   8  12        1.09        4.32     13.45 o 
   6   8  12       14.32       13.27     13.59 o 
  -9   9  12       11.43        6.18     15.47 o 
  -8   9  12        8.37       14.38     11.81 o 
  -7   9  12       11.92       25.26     17.57 o 
  -6   9  12        0.01        6.03     14.68 o 
  -5   9  12        4.37        0.71     11.50 o 
  -4   9  12       43.97       31.34     11.83 o 
  -3   9  12        2.71       -0.64     10.07 o 
  -2   9  12        0.04       12.32      9.97 o 
  -1   9  12      908.75      911.84     28.92 o 
   0   9  12       80.64       67.03     12.94 o 
   1   9  12        1.85       -5.48     11.02 o 
   2   9  12        1.50       -3.77     10.29 o 
   3   9  12       10.48       -7.76     12.01 o 
   4   9  12       80.13      101.06     30.60 o 
   5   9  12       14.95        8.73     13.73 o 
  -8  10  12        2.32       -3.59     13.03 o 
  -7  10  12       80.24       98.97     20.79 o 
  -6  10  12       12.85       28.34     25.07 o 
  -5  10  12       29.71       20.95     12.77 o 
  -4  10  12        9.74       10.36     12.83 o 
  -3  10  12        6.13       -3.43     11.28 o 
  -2  10  12       52.52       49.19     12.92 o 
  -1  10  12        0.76       -0.55     11.94 o 
   0  10  12       53.39       66.38     13.86 o 
   1  10  12      132.87      150.83     16.73 o 
   2  10  12        0.08       -1.24     16.82 o 
   3  10  12        5.29       -2.44     12.53 o 
   4  10  12        4.08       -7.40     14.07 o 
   5  10  12       27.48        9.30     12.11 o 
  -8  11  12        0.05       15.96     22.02 o 
  -7  11  12       20.85       20.29     29.52 o 
  -6  11  12        3.20        2.88     24.81 o 
  -5  11  12        1.17       12.42     13.22 o 
  -4  11  12       35.56       27.66     13.17 o 
  -3  11  12        2.01        5.87     11.83 o 
  -2  11  12        0.00      -10.64     10.64 o 
  -1  11  12       34.18       43.97     13.74 o 
   0  11  12       26.15       35.22     13.96 o 
   1  11  12        3.86        1.01     11.56 o 
   2  11  12       20.30       19.95     14.38 o 
   3  11  12        6.80        1.19     14.35 o 
   4  11  12        1.83      -14.64     14.64 o 
  -7  12  12        1.48        0.39     32.40 o 
  -6  12  12       54.28       47.58     31.61 o 
  -5  12  12        0.02       10.36     15.19 o 
  -4  12  12       55.82       27.39     14.04 o 
  -3  12  12        1.30       -5.12     13.46 o 
  -2  12  12       25.96       22.26     13.83 o 
  -1  12  12        9.00       -3.41     13.72 o 
   0  12  12       13.85       13.39     13.60 o 
   1  12  12        2.21      -12.30     12.30 o 
   2  12  12        0.00       -8.91     14.09 o 
   3  12  12       13.36       -3.64     28.41 o 
   4  12  12        0.93       -2.04     11.57 o 
  -6  13  12       73.54       94.77     35.02 o 
  -5  13  12       49.19       62.56     22.58 o 
  -4  13  12        0.16      -14.66     14.66 o 
  -3  13  12       16.32       11.39     14.40 o 
  -2  13  12       25.58       14.48     14.52 o 
  -1  13  12        0.34        1.09     13.16 o 
   0  13  12       25.41       12.79     15.18 o 
   1  13  12       17.66       12.67     15.17 o 
   2  13  12       27.02       15.99     21.24 o 
   3  13  12        0.13       -6.78     14.97 o 
  -5  14  12        5.92        8.67     17.58 o 
  -4  14  12        0.07       -9.93     19.77 o 
  -3  14  12        4.14       13.33     23.23 o 
  -2  14  12       26.59        5.63     23.23 o 
  -1  14  12        0.73       -8.73     14.37 o 
   0  14  12       41.86       32.21     14.95 o 
   1  14  12        2.82       19.98     16.40 o 
  -2  15  12        9.41        7.96     17.00 o 
  -1  15  12        1.21       -5.04     17.30 o 
 -10   1  13       23.21       46.08     20.80 o 
  -9   1  13        1.84        9.01     15.60 o 
  -8   1  13       19.52        9.63     13.91 o 
  -7   1  13        0.27        0.88     16.20 o 
  -6   1  13      318.97      293.88     17.67 o 
  -5   1  13     1229.09     1174.98     30.06 o 
  -4   1  13       74.01       75.43      7.76 o 
  -3   1  13       24.16       13.27      9.54 o 
  -2   1  13        0.90       -5.00      6.32 o 
  -1   1  13      132.34      157.42     10.89 o 
   0   1  13        2.38       -4.78      7.48 o 
   1   1  13       34.07       30.31      7.65 o 
   2   1  13       25.84       38.51     10.48 o 
   3   1  13        1.60       -2.07      8.41 o 
   4   1  13      211.65      216.61     21.27 o 
   5   1  13        9.20        3.36     12.24 o 
   7   1  13       16.96       39.47     16.43 o 
 -10   2  13        2.51      -14.35     18.46 o 
  -9   2  13       11.73        5.24     15.09 o 
  -8   2  13       81.94       77.12     16.04 o 
  -7   2  13      110.36       77.18     15.67 o 
  -6   2  13       29.35       20.59     11.41 o 
  -5   2  13       83.32       88.56     12.03 o 
  -4   2  13      285.28      281.33     13.91 o 
  -3   2  13      287.97      310.80     12.33 o 
  -2   2  13       71.72       68.48      8.93 o 
  -1   2  13      464.19      460.68     14.47 o 
   0   2  13      144.18      181.07     11.79 o 
   1   2  13      113.19      116.37     13.06 o 
   2   2  13        8.65       -0.05     15.64 o 
   3   2  13       37.04       26.78     13.12 o 
   4   2  13       22.33       11.06     14.01 o 
   5   2  13        8.06       11.47     12.94 o 
   7   2  13        1.75       -9.03     15.64 o 
 -10   3  13       14.95       30.38     23.17 o 
  -9   3  13       60.55      101.64     20.17 o 
  -8   3  13        3.25       -0.44     14.62 o 
  -7   3  13       52.79       37.80     13.63 o 
  -6   3  13      152.29      179.35     17.86 o 
  -5   3  13       12.99       12.47      7.42 o 
  -4   3  13      531.23      518.68     28.88 o 
  -3   3  13     1293.18     1198.64     25.33 o 
  -2   3  13      463.37      442.97     15.86 o 
  -1   3  13      537.53      512.22     15.38 o 
   0   3  13       37.58       26.48      9.25 o 
   1   3  13      254.29      233.73     14.11 o 
   2   3  13       22.25        7.30      9.43 o 
   3   3  13        0.55       -5.22     13.97 o 
   4   3  13        0.62        3.07     14.53 o 
   5   3  13       21.50       24.67     17.87 o 
   7   3  13        7.87       -1.64     16.95 o 
 -10   4  13        0.84        5.93     19.33 o 
  -9   4  13        1.40       12.13     17.97 o 
  -8   4  13        2.81       -5.55     15.22 o 
  -7   4  13       28.79       15.74     13.45 o 
  -6   4  13       24.20       17.00     11.73 o 
  -5   4  13      444.94      390.56     31.16 o 
  -4   4  13      259.28      255.09     13.95 o 
  -3   4  13      800.61      811.20     20.33 o 
  -2   4  13       15.54        7.93      7.08 o 
  -1   4  13        8.92       10.37      8.27 o 
   0   4  13        1.61        5.75      9.10 o 
   1   4  13      152.74      162.18     14.80 o 
   2   4  13        1.77        2.65      9.46 o 
   3   4  13       48.40       66.49     13.18 o 
   4   4  13       28.31       27.76     12.05 o 
   5   4  13       48.79       67.83     15.05 o 
 -10   5  13        1.57        6.54     20.86 o 
  -9   5  13        7.13      -13.07     17.91 o 
  -8   5  13       23.59       57.40     16.46 o 
  -7   5  13       33.68       26.38     14.25 o 
  -6   5  13      234.35      226.08     18.66 o 
  -5   5  13      605.31      554.58     23.43 o 
  -4   5  13      602.28      575.99     21.21 o 
  -3   5  13      250.58      247.14     12.10 o 
  -2   5  13        0.01       -8.82      8.82 o 
  -1   5  13       19.59       20.62      9.20 o 
   0   5  13       80.59       77.97     12.50 o 
   1   5  13        1.18        2.98      9.42 o 
   2   5  13       25.09       18.91     14.50 o 
   3   5  13       87.55      142.49     20.65 o 
   4   5  13        3.36        5.58     12.58 o 
   5   5  13       35.12       51.50     17.44 o 
   6   5  13       17.99        5.89     25.66 o 
 -10   6  13        2.62      -20.50     20.50 o 
  -9   6  13        0.78        2.92     18.26 o 
  -8   6  13        0.31       -8.39     16.23 o 
  -7   6  13       20.30       25.50     14.92 o 
  -6   6  13        3.54       10.07     12.42 o 
  -5   6  13       33.78       33.24      9.37 o 
  -4   6  13        5.94        7.79      8.45 o 
  -3   6  13      510.51      436.36     19.00 o 
  -2   6  13       28.60       13.86      9.75 o 
  -1   6  13       15.58        5.59     10.18 o 
   0   6  13       98.69      110.00     13.61 o 
   1   6  13       43.43       48.33     11.30 o 
   2   6  13        7.72        5.00     10.11 o 
   3   6  13      166.84      183.25     17.88 o 
   4   6  13      141.60      191.51     18.49 o 
   5   6  13      171.52      244.01     46.24 o 
   6   6  13        6.49       -5.11     26.97 o 
  -9   7  13        0.28        9.48     18.67 o 
  -8   7  13        2.37       -9.10     16.80 o 
  -7   7  13      166.26      231.13     26.80 o 
  -6   7  13      103.77      135.18     30.24 o 
  -5   7  13        4.59       -4.91      9.42 o 
  -4   7  13       90.91       74.12     12.77 o 
  -3   7  13        9.97       -9.06      9.25 o 
  -2   7  13      923.61      907.45     28.39 o 
  -1   7  13      390.07      391.78     18.80 o 
   0   7  13        4.30        9.46     10.81 o 
   1   7  13      216.02      211.54     16.33 o 
   2   7  13      227.59      224.16     61.98 o 
   3   7  13       46.10       37.30     12.65 o 
   4   7  13       22.00       20.00     12.91 o 
   5   7  13        0.04        9.85     14.65 o 
   6   7  13        4.83        0.61     14.27 o 
  -9   8  13       15.53       29.43     22.46 o 
  -8   8  13        8.71       18.97     17.68 o 
  -7   8  13       28.04       12.61     16.66 o 
  -6   8  13       49.93       44.71     30.66 o 
  -5   8  13      116.83       92.93     13.68 o 
  -4   8  13      635.35      612.70     23.25 o 
  -3   8  13       37.40       19.53     11.47 o 
  -2   8  13       16.58        1.80     10.26 o 
  -1   8  13       37.00       22.02     11.11 o 
   0   8  13        0.99       -3.08      9.94 o 
   1   8  13       20.22       12.26     10.74 o 
   2   8  13      305.30      305.61     17.71 o 
   3   8  13      124.42      149.27     49.45 o 
   4   8  13       52.74       63.62     15.71 o 
   5   8  13        0.05        5.94     15.21 o 
  -8   9  13        8.79       -7.83     20.12 o 
  -7   9  13        8.95       14.19     16.64 o 
  -6   9  13       16.81       16.36     24.61 o 
  -5   9  13       58.10       39.11     12.82 o 
  -4   9  13      224.41      231.09     24.15 o 
  -3   9  13       17.91       21.03     11.45 o 
  -2   9  13      784.90      796.62     51.22 o 
  -1   9  13       81.99       78.67     13.51 o 
   0   9  13       46.40       49.78     21.30 o 
   1   9  13       49.44       47.44     12.56 o 
   2   9  13       15.30       22.61     14.63 o 
   3   9  13        5.75      -12.72     12.72 o 
   4   9  13        1.55      -13.61     13.61 o 
   5   9  13       32.98       65.65     17.27 o 
  -8  10  13       37.83      -11.85     29.65 o 
  -7  10  13       90.84       61.07     26.70 o 
  -6  10  13        8.95        6.09     25.46 o 
  -5  10  13       15.80       -9.89     13.11 o 
  -4  10  13       35.08       17.84     13.97 o 
  -3  10  13       71.18       60.50     13.11 o 
  -2  10  13      129.32      130.77     15.84 o 
  -1  10  13       46.93       22.23     13.54 o 
   0  10  13        0.54      -11.79     11.86 o 
   1  10  13       35.93       17.22     12.14 o 
   2  10  13       10.17       -1.12     20.16 o 
   3  10  13        7.87       -6.31     15.35 o 
   4  10  13        1.82      -12.33     14.87 o 
  -7  11  13        4.94        6.28     30.04 o 
  -6  11  13        0.82      -24.67     25.59 o 
  -5  11  13        1.64      -12.40     13.60 o 
  -4  11  13        0.32       -6.28     13.85 o 
  -3  11  13       77.84       73.58     15.25 o 
  -2  11  13       14.03       17.09     13.13 o 
  -1  11  13        0.53       -3.75     14.76 o 
   0  11  13        2.94       10.10     36.13 o 
   1  11  13        0.05      -12.86     12.86 o 
   2  11  13        0.11       12.10     14.80 o 
   3  11  13        1.76      -14.45     14.45 o 
   4  11  13        0.26      -11.26     15.11 o 
  -6  12  13       32.84       37.57     30.96 o 
  -5  12  13       38.65       46.13     15.88 o 
  -4  12  13        0.68       14.16     14.96 o 
  -3  12  13        5.97        5.63     14.41 o 
  -2  12  13       28.50       25.07     14.90 o 
  -1  12  13       22.43       20.69     27.42 o 
   0  12  13        1.37        1.07     12.51 o 
   1  12  13       17.25        2.97     13.79 o 
   2  12  13       27.38        9.76     21.53 o 
   3  12  13        0.79        0.87     16.02 o 
  -5  13  13        5.27      -10.28     16.12 o 
  -4  13  13       88.03      116.16     19.54 o 
  -3  13  13        4.84      -14.79     14.79 o 
  -2  13  13       27.03        8.44     15.41 o 
  -1  13  13        1.31       -3.93     15.19 o 
   0  13  13        8.03       17.13     16.07 o 
   1  13  13        7.95       -9.22     15.97 o 
   2  13  13        7.85        1.21     16.62 o 
  -4  14  13       44.56       53.03     18.97 o 
  -3  14  13        0.15        5.14     22.94 o 
  -2  14  13        0.04       -6.47     17.08 o 
  -1  14  13        0.58        9.92     15.59 o 
   0  14  13        0.00       -0.29     16.80 o 
 -10   0  14       29.09       31.87     30.04 o 
  -9   0  14       23.42       21.66     24.02 o 
  -8   0  14      130.46       89.54     25.46 o 
  -7   0  14       17.18        2.09     16.76 o 
  -6   0  14      763.12      690.96     37.44 o 
  -5   0  14       12.40       10.80     10.01 o 
  -4   0  14      464.92      495.39     19.18 o 
  -3   0  14     1101.37     1143.29     30.34 o 
  -2   0  14       15.72        3.86      8.30 o 
  -1   0  14      116.98      121.27     12.93 o 
   0   0  14      159.38      173.67     14.39 o 
   1   0  14       26.35       28.75     10.81 o 
   2   0  14      297.56      270.05     21.14 o 
   3   0  14      258.88      301.53     22.78 o 
   4   0  14       10.24        2.23     17.21 o 
   5   0  14       83.01      128.02     26.64 o 
 -10   1  14        0.02      -18.59     18.59 o 
  -9   1  14       12.31       -4.05     16.57 o 
  -8   1  14        2.19       21.39     24.71 o 
  -7   1  14       14.39       20.54     13.12 o 
  -6   1  14       34.18       15.74     12.01 o 
  -5   1  14        0.21       -0.15      6.83 o 
  -4   1  14        1.41       -2.26      6.37 o 
  -3   1  14      583.98      600.81     14.88 o 
  -2   1  14       11.57       10.35      7.23 o 
  -1   1  14       44.21       39.07      8.73 o 
   0   1  14       57.81       69.04      9.36 o 
   1   1  14       18.23       10.45      9.64 o 
   2   1  14       83.46       89.48     18.61 o 
   3   1  14       10.31        8.54     11.34 o 
   4   1  14       40.58       35.11     12.94 o 
   5   1  14        7.55       16.69     14.98 o 
 -10   2  14       28.38       27.56     19.90 o 
  -9   2  14       78.10      124.91     21.79 o 
  -8   2  14       57.17       50.27     16.72 o 
  -7   2  14        2.30        0.94     13.62 o 
  -6   2  14      572.89      527.09     23.44 o 
  -5   2  14        0.44        1.32      6.86 o 
  -4   2  14        4.17       -2.88      7.41 o 
  -3   2  14       19.09        6.92      7.57 o 
  -2   2  14       91.07       98.68     10.30 o 
  -1   2  14      733.89      719.45     18.95 o 
   0   2  14      185.53      207.27     16.53 o 
   1   2  14       39.74       54.69     11.96 o 
   2   2  14        5.35        7.10     11.88 o 
   3   2  14       37.77       29.65     12.35 o 
   4   2  14       14.48       28.27     15.38 o 
   5   2  14        3.42       -8.97     14.45 o 
 -10   3  14        4.99       -9.46     20.92 o 
  -9   3  14        5.02       12.90     17.10 o 
  -8   3  14        1.45      -15.02     15.02 o 
  -7   3  14      101.90      153.54     44.67 o 
  -6   3  14       42.60       29.61     13.60 o 
  -5   3  14      176.40      178.56     17.29 o 
  -4   3  14       25.90       15.65      8.56 o 
  -3   3  14      328.38      358.23     17.06 o 
  -2   3  14      163.38      174.44     12.25 o 
  -1   3  14      132.56      161.41     14.51 o 
   0   3  14       45.45       74.67     19.31 o 
   1   3  14       93.93      100.06     13.37 o 
   2   3  14       31.64       31.64     14.86 o 
   3   3  14       56.41       61.99     16.07 o 
   4   3  14       20.04       66.56     20.22 o 
   5   3  14        8.48       -1.44     17.87 o 
 -10   4  14        0.79      -20.52     20.52 o 
  -9   4  14        0.81        2.87     18.01 o 
  -8   4  14       24.39       12.16     17.18 o 
  -7   4  14        5.24      -11.20     13.62 o 
  -6   4  14       57.18       90.32     15.46 o 
  -5   4  14       26.20       21.72      8.72 o 
  -4   4  14        6.38       10.70      8.05 o 
  -3   4  14        8.58       16.03      8.45 o 
  -2   4  14       55.28       45.60     10.83 o 
  -1   4  14      787.42      819.30     26.10 o 
   0   4  14      225.84      192.20     13.98 o 
   1   4  14        2.64       13.61     10.26 o 
   2   4  14       73.88       96.68     14.29 o 
   3   4  14        0.30       16.64     11.78 o 
   4   4  14        0.01       11.38     13.22 o 
   5   4  14        8.17       21.47     19.11 o 
 -10   5  14       62.17       99.54     23.67 o 
  -9   5  14        1.63       -6.20     20.91 o 
  -8   5  14       35.42       33.63     15.68 o 
  -7   5  14        1.25       -3.92     13.67 o 
  -6   5  14      324.55      342.60     20.20 o 
  -5   5  14      148.48      158.56     17.80 o 
  -4   5  14       56.70       56.51     10.13 o 
  -3   5  14       27.79       25.91     16.98 o 
  -2   5  14      541.15      508.01     20.99 o 
  -1   5  14      641.14      657.33     23.29 o 
   0   5  14      193.59      213.04     25.03 o 
   1   5  14       73.19       74.46     13.62 o 
   2   5  14       35.05       47.46     12.23 o 
   3   5  14       35.39       49.91     21.70 o 
   4   5  14        4.44       -7.74     12.98 o 
   5   5  14       25.21       17.26     15.97 o 
  -9   6  14        4.78       -4.37     19.51 o 
  -8   6  14        1.01      -10.66     16.11 o 
  -7   6  14        0.24      -13.88     13.88 o 
  -6   6  14       10.87       -2.09     12.75 o 
  -5   6  14        5.44       -0.76      8.75 o 
  -4   6  14      149.02      113.73     14.18 o 
  -3   6  14       13.13        6.11     10.47 o 
  -2   6  14       22.00       14.66     10.61 o 
  -1   6  14       16.08        7.69     10.60 o 
   0   6  14        1.71        0.13     17.31 o 
   1   6  14      177.49      192.33     21.60 o 
   2   6  14       55.53       67.11     15.77 o 
   3   6  14        0.11        2.33     13.08 o 
   4   6  14       40.35       75.52     15.88 o 
   5   6  14       71.83      128.83     39.99 o 
  -9   7  14        3.23        1.03     19.01 o 
  -8   7  14        0.06       27.83     17.47 o 
  -7   7  14        1.90        8.40     15.69 o 
  -6   7  14       28.53       33.62     16.50 o 
  -5   7  14      106.35       64.74     16.69 o 
  -4   7  14       91.89       55.66     12.55 o 
  -3   7  14      218.07      215.24     16.44 o 
  -2   7  14       45.99       33.74     11.30 o 
  -1   7  14        4.83       -0.65     10.94 o 
   0   7  14        4.21       11.11     18.23 o 
   1   7  14      127.13      155.56     16.91 o 
   2   7  14       16.57       -4.37     11.75 o 
   3   7  14       97.90      109.02     25.43 o 
   4   7  14      135.97      181.49     19.66 o 
   5   7  14        1.66        7.70     14.86 o 
  -9   8  14        4.53       17.63     22.49 o 
  -8   8  14        0.02      -17.51     24.87 o 
  -7   8  14        0.01      -12.53     16.87 o 
  -6   8  14        1.72       -6.22     23.37 o 
  -5   8  14        2.29       -6.96     11.41 o 
  -4   8  14      155.18      183.78     17.79 o 
  -3   8  14        0.23       -2.08     11.88 o 
  -2   8  14       22.16       -3.38     10.94 o 
  -1   8  14      313.76      302.69     18.03 o 
   0   8  14       28.97       19.71     11.43 o 
   1   8  14       35.62       34.95     13.15 o 
   2   8  14        0.25       -7.26     13.74 o 
   3   8  14       17.80       33.49     27.75 o 
   4   8  14       39.85       44.38     16.34 o 
   5   8  14       13.89       -1.21     18.10 o 
  -8   9  14        1.35      -14.41     19.14 o 
  -7   9  14       20.69       12.89     26.64 o 
  -6   9  14        0.01        2.09     24.67 o 
  -5   9  14       43.35       23.86     19.05 o 
  -4   9  14        4.30       17.28     12.88 o 
  -3   9  14       30.96       40.68     13.16 o 
  -2   9  14        1.52        4.01     21.01 o 
  -1   9  14       77.86       89.52     15.66 o 
   0   9  14      286.31      295.85     18.57 o 
   1   9  14       63.82       59.20     23.76 o 
   2   9  14        3.95      -12.33     12.33 o 
   3   9  14        1.40       -9.76     14.59 o 
   4   9  14       30.21       33.92     16.42 o 
  -8  10  14        6.77      -18.20     29.98 o 
  -7  10  14        1.54      -29.13     29.13 o 
  -6  10  14        5.29        0.72     26.25 o 
  -5  10  14       53.51       39.17     14.50 o 
  -4  10  14       10.44       -7.96     26.67 o 
  -3  10  14        7.71       14.47     12.25 o 
  -2  10  14        1.74       -0.60     18.03 o 
  -1  10  14       44.71       57.15     25.30 o 
   0  10  14        2.27        5.96     13.17 o 
   1  10  14      116.28      144.77     18.10 o 
   2  10  14       57.32       95.13     42.28 o 
   3  10  14        1.35       17.02     16.07 o 
   4  10  14        0.63        6.58     16.33 o 
  -7  11  14        4.14      -27.62     29.71 o 
  -6  11  14        0.06        4.91     29.32 o 
  -5  11  14        4.53      -10.44     14.57 o 
  -4  11  14       14.88        9.26     13.84 o 
  -3  11  14       13.72        9.24     12.98 o 
  -2  11  14        0.78       -6.22     15.41 o 
  -1  11  14       30.17       44.61     14.80 o 
   0  11  14        3.19        2.00     24.12 o 
   1  11  14        2.53      -16.04     16.04 o 
   2  11  14        3.70       -7.92     14.30 o 
   3  11  14       20.92       14.73     15.93 o 
  -6  12  14        0.02       -7.20     30.63 o 
  -5  12  14       40.68       42.89     17.50 o 
  -4  12  14        5.40       -7.45     15.18 o 
  -3  12  14        9.43      -14.47     14.47 o 
  -2  12  14       14.35       -5.33     14.16 o 
  -1  12  14       37.47       47.52     16.71 o 
   0  12  14        1.54       -2.64     25.17 o 
   1  12  14       12.02       35.99     16.43 o 
   2  12  14        0.79       21.72     16.56 o 
  -4  13  14        3.69      -10.66     15.56 o 
  -3  13  14        0.58        9.45     16.87 o 
  -2  13  14        0.18      -11.62     15.87 o 
  -1  13  14        0.13      -15.01     15.01 o 
   0  13  14        1.33       -3.54     16.65 o 
   1  13  14        1.07      -16.02     16.02 o 
 -10   1  15        8.76       10.57     19.34 o 
  -9   1  15       10.93       19.22     17.35 o 
  -8   1  15        0.37      -12.24     13.95 o 
  -7   1  15        5.43       -9.59     13.94 o 
  -6   1  15        3.82       12.94     11.98 o 
  -5   1  15      276.10      219.35     24.86 o 
  -4   1  15      235.36      224.02     10.24 o 
  -3   1  15      444.83      470.55     13.76 o 
  -2   1  15       12.02        9.28      7.14 o 
  -1   1  15        5.58       10.93      8.49 o 
   0   1  15      135.88      201.87     15.84 o 
   1   1  15        1.81        5.15      8.77 o 
   2   1  15       19.54       17.49     12.27 o 
   3   1  15       70.31       92.55     15.60 o 
   4   1  15       16.66       25.39     14.29 o 
   5   1  15        2.69       34.24     16.85 o 
 -10   2  15       22.95       25.32     42.97 o 
  -9   2  15       24.23       13.57     18.42 o 
  -8   2  15        1.97        3.32     16.06 o 
  -7   2  15       76.39       78.25     16.98 o 
  -6   2  15       32.87       70.24     35.08 o 
  -5   2  15       35.42       15.15      7.70 o 
  -4   2  15      599.86      592.60     18.29 o 
  -3   2  15      710.85      680.22     18.93 o 
  -2   2  15       37.41       59.23      9.62 o 
  -1   2  15      902.61      901.00     27.56 o 
   0   2  15        7.01        1.26     10.68 o 
   1   2  15      567.20      543.68     32.01 o 
   2   2  15        6.23        6.63     12.04 o 
   3   2  15        5.44      -13.02     16.23 o 
   4   2  15       41.50       58.12     15.76 o 
   5   2  15        3.65       36.21     25.26 o 
 -10   3  15        8.08       10.33     22.29 o 
  -9   3  15        0.79       -3.54     16.94 o 
  -8   3  15        0.11        3.71     17.61 o 
  -7   3  15        9.40       13.00     14.95 o 
  -6   3  15      193.17      236.59     29.91 o 
  -5   3  15       31.59       18.38      9.64 o 
  -4   3  15       10.55       -4.76      8.85 o 
  -3   3  15      416.35      410.56     16.63 o 
  -2   3  15       27.43       22.82     13.25 o 
  -1   3  15      382.92      369.19     18.59 o 
   0   3  15       34.84       33.99     11.10 o 
   1   3  15        3.56        7.27     10.47 o 
   2   3  15        6.05        2.16     11.81 o 
   3   3  15        1.02      -12.36     12.36 o 
   4   3  15       12.40       -6.74     17.08 o 
   5   3  15        0.08        1.83     16.75 o 
  -9   4  15        0.00       -7.34     18.35 o 
  -8   4  15        5.05        7.48     17.21 o 
  -7   4  15       27.10       32.61     15.49 o 
  -6   4  15       29.19       14.22     16.30 o 
  -5   4  15      163.71      169.22     13.73 o 
  -4   4  15        3.93       -8.42      8.42 o 
  -3   4  15      317.03      289.39     16.59 o 
  -2   4  15      950.90      920.32     29.98 o 
  -1   4  15       52.16       63.52     14.50 o 
   0   4  15       12.21        5.58     10.49 o 
   1   4  15        4.06        2.83     14.14 o 
   2   4  15       15.51       22.61     13.19 o 
   3   4  15       28.15       20.06     15.05 o 
   4   4  15       12.34       19.50     17.93 o 
   5   4  15        9.16       15.12     22.38 o 
  -9   5  15       76.80      112.60     22.74 o 
  -8   5  15       10.17       10.19     21.70 o 
  -7   5  15       83.52       94.77     18.45 o 
  -6   5  15        3.22       12.32     13.89 o 
  -5   5  15       28.59       27.56      9.71 o 
  -4   5  15        1.64       12.96     11.22 o 
  -3   5  15       16.46        0.71      9.73 o 
  -2   5  15        1.73       15.50     11.29 o 
  -1   5  15      110.26      167.37     18.69 o 
   0   5  15       66.75       70.13     14.01 o 
   1   5  15       18.38       21.65     13.32 o 
   2   5  15        2.89       -6.44     12.31 o 
   3   5  15       10.52       -1.04     13.34 o 
   4   5  15        1.37       26.24     15.03 o 
   5   5  15       54.30       65.97     24.22 o 
  -9   6  15        0.25       -6.62     18.55 o 
  -8   6  15        4.11       12.23     17.96 o 
  -7   6  15        3.20       10.38     16.05 o 
  -6   6  15        2.37       27.33     15.08 o 
  -5   6  15       42.62       13.99     14.10 o 
  -4   6  15       17.66       22.24     11.94 o 
  -3   6  15       37.76       40.62     12.57 o 
  -2   6  15      107.83      100.19     14.59 o 
  -1   6  15       16.48       18.32     10.74 o 
   0   6  15      316.82      317.37     18.57 o 
   1   6  15        5.27       -7.99     12.27 o 
   2   6  15        0.29       -3.42     12.86 o 
   3   6  15       23.37       18.19     23.56 o 
   4   6  15       54.20       66.03     17.72 o 
   5   6  15        0.83       12.55     18.46 o 
  -9   7  15        1.66       -1.83     21.25 o 
  -8   7  15       24.54       58.95     20.81 o 
  -7   7  15        0.27       -4.60     17.05 o 
  -6   7  15        3.13      -22.91     22.91 o 
  -5   7  15        6.23      -10.99     11.77 o 
  -4   7  15      131.93      161.59     18.08 o 
  -3   7  15       23.75       15.64     12.25 o 
  -2   7  15        0.11        7.22     12.24 o 
  -1   7  15        1.58        1.60     35.90 o 
   0   7  15        8.42      -11.76     11.76 o 
   1   7  15       38.71       37.41     13.90 o 
   2   7  15        0.00       -3.57     12.31 o 
   3   7  15       13.98       13.09     15.84 o 
   4   7  15       75.86       86.86     31.58 o 
  -8   8  15        0.61      -18.41     18.41 o 
  -7   8  15        0.34      -25.59     25.59 o 
  -6   8  15        0.78        1.90     23.04 o 
  -5   8  15        0.81       -5.87     12.64 o 
  -4   8  15        5.18       -2.58     12.37 o 
  -3   8  15        0.44       -1.12     20.13 o 
  -2   8  15        0.13       -0.22     11.58 o 
  -1   8  15       55.60       81.66     14.58 o 
   0   8  15      105.07      133.11     17.17 o 
   1   8  15       39.88       32.76     14.14 o 
   2   8  15        0.44       -9.26     12.63 o 
   3   8  15        1.42       -7.21     14.74 o 
   4   8  15        0.73       -7.81     15.30 o 
  -8   9  15       21.79       -6.41     31.09 o 
  -7   9  15        2.53       16.36     28.01 o 
  -6   9  15        6.27       -1.37     27.10 o 
  -5   9  15      115.86      143.57     18.57 o 
  -4   9  15        1.04        0.28     14.46 o 
  -3   9  15       22.31       16.95     13.77 o 
  -2   9  15      307.90      322.58     19.98 o 
  -1   9  15        0.01        9.24     13.52 o 
   0   9  15        4.22        9.23     13.32 o 
   1   9  15        0.86       -1.10     14.27 o 
   2   9  15        4.49       -2.90     13.58 o 
   3   9  15        8.84        5.79     15.94 o 
  -7  10  15       21.31       13.48     31.68 o 
  -6  10  15        0.49      -15.90     27.36 o 
  -5  10  15      111.73      111.78     17.29 o 
  -4  10  15        1.80       -7.78     24.61 o 
  -3  10  15       13.45        5.31     14.20 o 
  -2  10  15       88.36       70.77     15.40 o 
  -1  10  15       12.38       18.83     13.43 o 
   0  10  15      265.75      272.28     18.98 o 
   1  10  15       56.47       44.90     16.65 o 
   2  10  15        0.09       14.66     16.21 o 
   3  10  15        8.63       27.93     17.65 o 
  -6  11  15       49.06       42.15     32.73 o 
  -5  11  15        7.52       17.81     16.48 o 
  -4  11  15        0.09       -6.00     14.45 o 
  -3  11  15        0.61        3.25     15.30 o 
  -2  11  15       21.29       12.11     14.65 o 
  -1  11  15        0.50       -0.91     13.91 o 
   0  11  15       87.78       90.30     32.33 o 
   1  11  15       34.01       25.32     16.56 o 
   2  11  15        3.09        0.31     15.89 o 
  -5  12  15        0.77       17.27     17.65 o 
  -4  12  15       18.97       19.47     16.88 o 
  -3  12  15       30.03       23.83     16.12 o 
  -2  12  15       85.02       94.19     19.07 o 
  -1  12  15       42.48       37.19     16.31 o 
   0  12  15       34.42       33.48     17.57 o 
   1  12  15        4.57       12.82     17.91 o 
  -3  13  15       11.46        2.02     17.26 o 
  -2  13  15       13.31       32.13     20.29 o 
  -9   0  16        1.25       18.78     27.36 o 
  -8   0  16       15.20       12.76     23.82 o 
  -7   0  16       54.06       59.30     26.05 o 
  -6   0  16      189.57      154.01     25.53 o 
  -5   0  16      232.95      256.40     21.34 o 
  -4   0  16      139.77      126.80     15.13 o 
  -3   0  16       80.52       68.99     12.79 o 
  -2   0  16        6.39       -3.47     10.13 o 
  -1   0  16      120.23      169.57     16.80 o 
   0   0  16      154.91      154.79     22.25 o 
   1   0  16      302.98      289.36     25.07 o 
   2   0  16       48.41       39.60     20.09 o 
   3   0  16       64.63      133.39     26.57 o 
   4   0  16        1.55       -5.69     21.14 o 
   5   0  16       24.36       -6.94     26.11 o 
  -9   1  16       62.12       54.63     20.54 o 
  -8   1  16       28.98       25.88     17.16 o 
  -7   1  16       64.76       64.87     17.17 o 
  -6   1  16       19.90        9.18     13.92 o 
  -5   1  16        1.63       -5.18      7.78 o 
  -4   1  16       10.79       11.25      7.73 o 
  -3   1  16       27.15       22.17      7.85 o 
  -2   1  16      152.16      169.52     20.02 o 
  -1   1  16       80.74       72.81     16.14 o 
   0   1  16       24.18       30.17     10.17 o 
   1   1  16      283.35      320.65     18.17 o 
   2   1  16       17.77        1.84     20.36 o 
   3   1  16        7.04        7.62     20.55 o 
   4   1  16       23.45       22.27     16.75 o 
   5   1  16        8.16       22.75     18.23 o 
  -9   2  16       27.72       10.62     19.92 o 
  -8   2  16        6.45       11.26     16.86 o 
  -7   2  16       29.02        6.94     14.52 o 
  -6   2  16        0.38        9.35     14.18 o 
  -5   2  16       18.59       22.75      8.69 o 
  -4   2  16      255.51      239.27     11.42 o 
  -3   2  16       20.78        8.39      8.48 o 
  -2   2  16        0.12       11.31     11.03 o 
  -1   2  16      376.58      395.50     19.21 o 
   0   2  16        1.21        9.01     11.01 o 
   1   2  16      102.12      133.03     33.97 o 
   2   2  16       33.14       28.01     19.18 o 
   3   2  16        0.12       14.84     14.56 o 
   4   2  16        1.14        2.99     21.57 o 
   5   2  16       17.31       29.18     19.15 o 
  -9   3  16       87.96      130.03     23.83 o 
  -8   3  16       59.42       75.37     19.64 o 
  -7   3  16       11.58        6.25     18.03 o 
  -6   3  16       85.85       91.75     17.10 o 
  -5   3  16        8.54       11.30      9.72 o 
  -4   3  16       51.37       75.36     11.43 o 
  -3   3  16        7.96       14.48      9.46 o 
  -2   3  16      109.23      105.33     14.72 o 
  -1   3  16       33.95       40.92     19.93 o 
   0   3  16        2.25        3.49     11.79 o 
   1   3  16      348.61      394.52     20.20 o 
   2   3  16      215.41      248.52     23.69 o 
   3   3  16        6.97       28.47     19.31 o 
   4   3  16        0.49      -18.13     18.13 o 
   5   3  16        0.00      -11.24     29.68 o 
  -9   4  16        4.52       20.05     19.15 o 
  -8   4  16        0.05      -17.35     17.35 o 
  -7   4  16       26.85       33.17     16.23 o 
  -6   4  16       26.49       15.96     15.08 o 
  -5   4  16        1.96       -2.81     10.12 o 
  -4   4  16      213.78      232.51     14.03 o 
  -3   4  16       38.82       32.47     16.33 o 
  -2   4  16       42.54       42.62     13.04 o 
  -1   4  16       51.37       57.48     13.91 o 
   0   4  16      342.35      331.33     18.57 o 
   1   4  16       52.10       38.26     13.69 o 
   2   4  16        2.82      -14.23     27.13 o 
   3   4  16       13.20        2.91     13.88 o 
   4   4  16        1.47        1.70     19.44 o 
   5   4  16       13.36        2.68     23.37 o 
  -9   5  16        1.32       -4.35     20.31 o 
  -8   5  16       16.01       40.76     18.45 o 
  -7   5  16        0.08       -6.72     16.22 o 
  -6   5  16        1.73        6.85     14.78 o 
  -5   5  16       48.88       41.96     11.35 o 
  -4   5  16      201.00      229.06     17.54 o 
  -3   5  16      267.21      262.83     16.89 o 
  -2   5  16      178.36      178.98     18.27 o 
  -1   5  16       55.03       60.48     22.19 o 
   0   5  16       56.33       64.14     13.48 o 
   1   5  16       50.74       64.96     19.01 o 
   2   5  16        1.81       -2.70     12.79 o 
   3   5  16       39.51       46.56     15.47 o 
   4   5  16       16.86       47.78     22.12 o 
  -9   6  16        8.60       24.61     30.11 o 
  -8   6  16        0.23        6.36     32.76 o 
  -7   6  16        0.60       10.69     17.63 o 
  -6   6  16        4.13        4.06     22.97 o 
  -5   6  16       41.56       19.30     13.42 o 
  -4   6  16      139.52      125.37     17.09 o 
  -3   6  16        2.81       -9.83     23.01 o 
  -2   6  16       35.18        7.65     12.61 o 
  -1   6  16        1.15       -1.74     12.07 o 
   0   6  16       40.45       31.79     14.43 o 
   1   6  16       23.19       36.68     13.69 o 
   2   6  16       15.22       -5.76     14.06 o 
   3   6  16       82.29       96.38     17.19 o 
   4   6  16        0.34        2.66     16.97 o 
  -8   7  16       46.42       84.64     22.04 o 
  -7   7  16       10.86        7.85     27.49 o 
  -6   7  16       22.08       13.29     26.97 o 
  -5   7  16        9.41        8.96     13.64 o 
  -4   7  16       17.31       18.52     13.86 o 
  -3   7  16       70.51       84.79     15.33 o 
  -2   7  16        0.58       -8.65     12.61 o 
  -1   7  16       49.23       57.12     13.63 o 
   0   7  16        2.58       -6.56     13.51 o 
   1   7  16        1.41      -11.65     13.73 o 
   2   7  16        4.20      -14.42     16.06 o 
   3   7  16       11.89       37.90     16.73 o 
   4   7  16        3.63        3.25     16.45 o 
  -8   8  16        0.75        1.11     31.15 o 
  -7   8  16       23.04       18.33     28.47 o 
  -6   8  16       21.80      -10.60     26.38 o 
  -5   8  16        0.16      -13.36     13.36 o 
  -4   8  16       10.55       17.64     14.94 o 
  -3   8  16       14.62        9.95     12.43 o 
  -2   8  16        8.94       11.70     15.26 o 
  -1   8  16       32.95       23.26     13.31 o 
   0   8  16        0.03        5.10     14.88 o 
   1   8  16        8.74       -0.32     14.21 o 
   2   8  16        2.15       10.30     14.27 o 
   3   8  16        4.20      -14.02     17.77 o 
  -7   9  16        6.75      -29.26     29.26 o 
  -6   9  16       15.56        5.56     26.44 o 
  -5   9  16       24.49       14.30     15.10 o 
  -4   9  16       12.25       16.83     14.47 o 
  -3   9  16       17.19       22.72     14.38 o 
  -2   9  16        9.02        5.42     14.67 o 
  -1   9  16        3.47        2.22     13.63 o 
   0   9  16        0.16      -12.57     13.42 o 
   1   9  16       26.94       42.00     15.33 o 
   2   9  16       12.51       37.06     17.47 o 
  -6  10  16        0.63       38.75     31.68 o 
  -5  10  16        2.28      -10.00     15.40 o 
  -4  10  16        0.07       18.43     15.69 o 
  -3  10  16       33.86       47.64     16.92 o 
  -2  10  16        7.11        4.19     15.30 o 
  -1  10  16        1.95       10.96     14.98 o 
   0  10  16        1.45       -8.17     15.61 o 
   1  10  16       44.57       48.74     17.00 o 
   2  10  16       73.65      129.56     20.46 o 
  -5  11  16        0.59      -12.84     25.62 o 
  -4  11  16        3.87       -5.37     15.88 o 
  -3  11  16        5.02        9.11     16.85 o 
  -2  11  16       19.20       19.78     23.73 o 
  -1  11  16        8.71       13.22     21.27 o 
   0  11  16        6.52      -13.76     16.29 o 
   1  11  16        0.02       -6.90     16.79 o 
  -3  12  16       15.74       25.03     19.86 o 
  -2  12  16        1.80       -5.63     17.12 o 
  -1  12  16       31.03       22.55     16.54 o 
  -9   1  17        1.29      -17.96     17.96 o 
  -8   1  17       17.09       19.67     17.09 o 
  -7   1  17       60.32       86.86     19.09 o 
  -6   1  17        1.13      -10.49     13.97 o 
  -5   1  17       98.81      106.20     11.20 o 
  -4   1  17        8.64        1.45      8.27 o 
  -3   1  17       92.35       95.28     18.32 o 
  -2   1  17       35.64       27.54     12.30 o 
  -1   1  17       47.76       47.76     10.46 o 
   0   1  17        0.29        7.53     18.59 o 
   1   1  17      129.67      166.58     37.47 o 
   2   1  17       54.86       87.40     16.68 o 
   3   1  17       19.60       34.11     16.32 o 
   4   1  17       38.19       57.56     19.48 o 
  -9   2  17        9.63        1.69     28.08 o 
  -8   2  17       93.82      121.85     20.69 o 
  -7   2  17        0.01       -4.18     14.88 o 
  -6   2  17       18.61       29.18     15.55 o 
  -5   2  17        0.00       -8.17      8.17 o 
  -4   2  17        6.57        0.59      8.43 o 
  -3   2  17       35.93       37.08      8.86 o 
  -2   2  17       38.84       30.84     13.45 o 
  -1   2  17        2.62        9.16     11.30 o 
   0   2  17        9.01       12.98     12.53 o 
   1   2  17      103.38      139.01     20.09 o 
   2   2  17       16.99       32.03     22.81 o 
   3   2  17       19.89      -15.01     24.67 o 
   4   2  17        0.15        0.07     17.76 o 
  -9   3  17        3.12       -4.13     19.17 o 
  -8   3  17        0.07        6.55     18.20 o 
  -7   3  17        5.93        6.45     16.53 o 
  -6   3  17       25.56        3.24     16.59 o 
  -5   3  17        7.06        5.70     11.33 o 
  -4   3  17      260.24      266.16     14.67 o 
  -3   3  17        0.94       -0.40     11.80 o 
  -2   3  17      293.42      305.51     17.62 o 
  -1   3  17      552.40      531.20     34.10 o 
   0   3  17      251.91      276.21     38.68 o 
   1   3  17        4.32       12.13     12.86 o 
   2   3  17        8.45       -7.33     16.69 o 
   3   3  17       18.64        7.20     19.83 o 
   4   3  17        4.16        2.17     19.37 o 
  -9   4  17        0.02      -14.03     20.94 o 
  -8   4  17        0.33        5.03     17.91 o 
  -7   4  17       35.98       41.87     17.07 o 
  -6   4  17       29.18       39.45     16.63 o 
  -5   4  17      128.81      145.64     15.24 o 
  -4   4  17        0.51       -7.65     12.83 o 
  -3   4  17        7.14        2.03     12.33 o 
  -2   4  17        1.30        1.76     11.75 o 
  -1   4  17       99.92      110.33     16.58 o 
   0   4  17      139.24      135.79     35.44 o 
   1   4  17       57.25       81.13     17.61 o 
   2   4  17       57.25       70.34     16.27 o 
   3   4  17        0.35       -8.97     21.08 o 
   4   4  17        1.37      -21.60     21.60 o 
  -8   5  17        1.35      -19.42     27.46 o 
  -7   5  17        2.49        7.72     16.93 o 
  -6   5  17       32.94       40.28     18.15 o 
  -5   5  17        5.24       20.51     17.93 o 
  -4   5  17       68.35       66.62     14.79 o 
  -3   5  17       84.74       76.98     15.57 o 
  -2   5  17        2.83      -11.38     11.38 o 
  -1   5  17      273.71      277.78     18.76 o 
   0   5  17      137.35      189.64     26.44 o 
   1   5  17        1.30       -4.54     14.44 o 
   2   5  17       41.73       27.12     15.45 o 
   3   5  17        5.95        5.58     15.36 o 
  -8   6  17        0.01       24.47     20.97 o 
  -7   6  17        8.30        4.19     28.08 o 
  -6   6  17       33.53       11.39     23.50 o 
  -5   6  17       20.26        2.69     13.34 o 
  -4   6  17       44.82       26.71     14.65 o 
  -3   6  17       28.69       43.38     14.31 o 
  -2   6  17        1.74       -3.78     13.13 o 
  -1   6  17        2.78        4.09     13.84 o 
   0   6  17        2.40        2.20     13.87 o 
   1   6  17       21.49       39.36     16.85 o 
   2   6  17        0.70        8.83     23.37 o 
   3   6  17        0.08       -0.21     17.70 o 
  -7   7  17       32.10       53.15     31.87 o 
  -6   7  17        1.06      -13.48     23.17 o 
  -5   7  17      107.10       91.98     17.39 o 
  -4   7  17        4.10      -13.01     13.01 o 
  -3   7  17        0.03       11.54     14.58 o 
  -2   7  17        1.31      -10.20     13.03 o 
  -1   7  17        0.18       -9.72     13.38 o 
   0   7  17        0.02       14.28     15.42 o 
   1   7  17        0.45        7.48     31.02 o 
   2   7  17       33.77       30.94     18.08 o 
   3   7  17        6.10        6.16     17.45 o 
  -7   8  17        0.03       40.32     33.05 o 
  -6   8  17       23.08      -25.07     25.07 o 
  -5   8  17        5.90       -7.30     15.40 o 
  -4   8  17        0.05        9.00     15.46 o 
  -3   8  17       61.85       91.49     24.05 o 
  -2   8  17       56.71       70.18     16.40 o 
  -1   8  17        0.19       11.86     15.56 o 
   0   8  17        6.10       -6.37     15.31 o 
   1   8  17        8.39        8.66     20.06 o 
   2   8  17        1.83       -8.42     16.65 o 
  -6   9  17       18.15       13.61     30.63 o 
  -5   9  17        1.46        5.52     16.05 o 
  -4   9  17        0.00       13.80     15.65 o 
  -3   9  17       38.27       62.26     17.27 o 
  -2   9  17        0.08        1.46     15.02 o 
  -1   9  17        0.55       -5.30     14.93 o 
   0   9  17       29.68       14.17     20.39 o 
   1   9  17       17.07       27.70     15.94 o 
  -5  10  17        9.11       14.28     17.03 o 
  -4  10  17        6.24       -1.54     20.42 o 
  -3  10  17        0.01      -15.36     15.36 o 
  -2  10  17       10.63       20.29     16.58 o 
  -1  10  17        4.58        7.70     15.53 o 
   0  10  17        7.50        2.67     21.37 o 
  -4  11  17       29.93       43.42     18.55 o 
  -3  11  17        0.39       -1.11     15.69 o 
  -2  11  17        2.58        2.88     17.26 o 
  -1  11  17       28.14       52.61     17.29 o 
  -8   0  18       18.45       -6.09     28.14 o 
  -7   0  18       23.75       35.41     26.18 o 
  -6   0  18        3.70       25.98     23.23 o 
  -5   0  18        9.35        5.92     13.77 o 
  -4   0  18       48.35       30.69     13.73 o 
  -3   0  18        0.21        1.72     12.79 o 
  -2   0  18        0.00      -11.98     11.98 o 
  -1   0  18       11.43      -10.67     17.02 o 
   0   0  18       40.70       39.14     18.98 o 
   1   0  18        0.22       -5.11     21.40 o 
   2   0  18       69.76       81.68     26.83 o 
   3   0  18      132.71      180.38     33.18 o 
  -8   1  18       17.23       22.56     19.87 o 
  -7   1  18       31.59       75.80     23.69 o 
  -6   1  18        0.00        3.85     16.07 o 
  -5   1  18       98.27      107.08     15.16 o 
  -4   1  18      103.28       98.88     11.22 o 
  -3   1  18        8.43        7.09      9.12 o 
  -2   1  18       33.19       37.71     10.58 o 
  -1   1  18        1.58      -10.64     10.64 o 
   0   1  18       23.62       14.97     14.48 o 
   1   1  18       16.03       23.00     32.59 o 
   2   1  18       11.03        8.61     15.76 o 
   3   1  18       83.64      170.11     22.49 o 
  -8   2  18        6.53       -3.20     18.24 o 
  -7   2  18       91.78      129.74     21.94 o 
  -6   2  18        0.00        3.29     16.50 o 
  -5   2  18        1.65       -2.72      9.29 o 
  -4   2  18       23.33       20.42      9.52 o 
  -3   2  18        6.54       14.07     10.91 o 
  -2   2  18       96.53      126.60     13.75 o 
  -1   2  18       98.11      116.54     14.32 o 
   0   2  18       12.20       15.97     13.83 o 
   1   2  18       67.49       55.29     16.65 o 
   2   2  18        9.44        1.20     15.58 o 
   3   2  18       59.76       90.32     21.08 o 
  -8   3  18       53.90       93.60     21.70 o 
  -7   3  18       14.89       -3.22     17.79 o 
  -6   3  18       13.74       -1.07     16.88 o 
  -5   3  18       37.97       21.28     10.22 o 
  -4   3  18        0.97       -0.87     10.30 o 
  -3   3  18       16.97        5.89     13.26 o 
  -2   3  18       86.67      112.22     22.51 o 
  -1   3  18        5.11       26.89     14.09 o 
   0   3  18       20.43       28.94     14.86 o 
   1   3  18       25.65       47.06     22.65 o 
   2   3  18        2.22      -19.83     19.83 o 
   3   3  18       11.57       22.44     19.77 o 
  -8   4  18        8.21       23.94     20.30 o 
  -7   4  18       23.62       46.76     27.69 o 
  -6   4  18        3.79       15.31     17.03 o 
  -5   4  18       24.91       35.44     15.51 o 
  -4   4  18        0.85        4.58     14.39 o 
  -3   4  18       13.60       15.68     13.51 o 
  -2   4  18      130.39      169.62     18.16 o 
  -1   4  18        0.95        5.55     13.13 o 
   0   4  18       61.71       68.87     16.91 o 
   1   4  18      129.01      138.94     18.80 o 
   2   4  18        3.03       -2.95     18.46 o 
   3   4  18        0.84      -12.04     22.45 o 
  -8   5  18        5.30       -8.27     21.05 o 
  -7   5  18       39.20       72.00     19.41 o 
  -6   5  18       37.06       39.79     25.13 o 
  -5   5  18        7.92      -11.89     16.20 o 
  -4   5  18       46.93       62.44     15.63 o 
  -3   5  18       19.15       27.18     32.99 o 
  -2   5  18       38.21       36.17     15.72 o 
  -1   5  18       88.06      109.84     16.91 o 
   0   5  18       14.97       -0.86     15.23 o 
   1   5  18       14.21       31.50     29.13 o 
   2   5  18      101.59      108.81     22.19 o 
   3   5  18       12.01       59.63     25.39 o 
  -7   6  18        3.29       -9.56     30.37 o 
  -6   6  18        7.03       -6.81     27.29 o 
  -5   6  18       48.86       21.75     16.24 o 
  -4   6  18       23.10        2.62     14.19 o 
  -3   6  18        9.17       10.66     17.34 o 
  -2   6  18       10.09        4.76     14.68 o 
  -1   6  18       69.49       47.57     19.24 o 
   0   6  18       15.52       19.71     15.03 o 
   1   6  18       16.39       23.04     15.91 o 
   2   6  18       11.07       -5.48     17.38 o 
  -7   7  18       52.96       66.56     29.98 o 
  -6   7  18       20.66       17.74     26.18 o 
  -5   7  18        1.30      -15.57     15.57 o 
  -4   7  18       31.57       19.51     15.81 o 
  -3   7  18       11.05       -2.39     15.33 o 
  -2   7  18      143.57      196.12     20.79 o 
  -1   7  18        5.14        9.34     16.04 o 
   0   7  18        0.22      -11.89     15.20 o 
   1   7  18        9.51       20.18     18.17 o 
   2   7  18        3.55       -4.24     17.77 o 
  -6   8  18        5.80       11.72     27.62 o 
  -5   8  18        3.06       23.01     18.01 o 
  -4   8  18       14.89       50.98     17.35 o 
  -3   8  18        1.47       -8.51     16.17 o 
  -2   8  18        9.35       13.16     16.45 o 
  -1   8  18        8.66       25.53     15.57 o 
   0   8  18        0.25        7.63     16.05 o 
   1   8  18        5.94        8.68     18.31 o 
  -5   9  18       39.13       72.42     20.53 o 
  -4   9  18        0.58       -4.93     16.73 o 
  -3   9  18       15.60       34.92     17.87 o 
  -2   9  18        0.01       31.10     18.05 o 
  -1   9  18        3.22        7.29     16.17 o 
   0   9  18        0.17        6.78     16.47 o 
  -3  10  18        9.55        1.95     17.26 o 
  -2  10  18       16.36       21.69     20.39 o 
  -8   1  19        5.80       -5.60     20.66 o 
  -7   1  19        2.78        2.10     19.00 o 
  -6   1  19       36.75       52.97     18.81 o 
  -5   1  19       81.74      102.27     12.61 o 
  -4   1  19        9.70       -7.31      9.85 o 
  -3   1  19       37.80       42.18     12.34 o 
  -2   1  19        2.65        5.08     12.29 o 
  -1   1  19        0.18       -4.96     14.15 o 
   0   1  19        8.70       14.59     14.35 o 
   1   1  19       13.49       17.73     17.51 o 
   2   1  19        9.92       11.69     19.24 o 
  -8   2  19        9.52       49.13     22.48 o 
  -7   2  19        0.00        4.99     19.37 o 
  -6   2  19       62.62      101.35     22.09 o 
  -5   2  19       40.41       41.08     11.10 o 
  -4   2  19       75.65       66.94     13.30 o 
  -3   2  19        2.62      -10.77     10.77 o 
  -2   2  19        2.59       12.39     11.44 o 
  -1   2  19       47.61       45.29     18.26 o 
   0   2  19       19.78       30.17     16.06 o 
   1   2  19       45.35       51.94     20.22 o 
   2   2  19       52.85       34.66     37.83 o 
  -7   3  19       48.27       60.15     20.31 o 
  -6   3  19        7.08        3.39     18.05 o 
  -5   3  19       32.96       31.57     13.13 o 
  -4   3  19       14.51       19.67     12.24 o 
  -3   3  19        1.72       -5.89     19.16 o 
  -2   3  19       83.68      101.55     17.12 o 
  -1   3  19       25.32      -12.67     14.34 o 
   0   3  19      171.70      259.90     31.74 o 
   1   3  19        0.68       -8.95     16.17 o 
   2   3  19       74.61      108.04     54.85 o 
  -7   4  19       54.56       71.27     22.19 o 
  -6   4  19       43.94       38.16     28.86 o 
  -5   4  19        6.00        1.25     12.95 o 
  -4   4  19        4.92        1.81     15.39 o 
  -3   4  19        7.58       20.07     15.45 o 
  -2   4  19       18.18       23.58     15.30 o 
  -1   4  19        0.33       -5.42     15.43 o 
   0   4  19       25.35       25.31     16.63 o 
   1   4  19      228.94      275.55     31.55 o 
   2   4  19       60.79       79.52     26.11 o 
  -7   5  19       39.35       39.27     32.20 o 
  -6   5  19        8.91      -16.95     26.83 o 
  -5   5  19        1.23        6.32     16.53 o 
  -4   5  19        3.94       18.16     21.14 o 
  -3   5  19       34.11       30.91     17.51 o 
  -2   5  19       18.46       10.65     18.10 o 
  -1   5  19       17.23        6.78     15.25 o 
   0   5  19       21.96       34.08     16.87 o 
   1   5  19       18.09       34.09     17.01 o 
  -6   6  19        0.01       13.02     27.69 o 
  -5   6  19       27.31       30.99     17.00 o 
  -4   6  19       47.17       29.86     16.51 o 
  -3   6  19       23.43       18.40     21.14 o 
  -2   6  19        4.56      -15.46     15.46 o 
  -1   6  19        0.44       -0.07     22.61 o 
   0   6  19       14.24       33.05     17.13 o 
   1   6  19        5.50       13.58     16.88 o 
  -6   7  19        5.64      -14.46     31.09 o 
  -5   7  19        0.01        8.81     17.16 o 
  -4   7  19        0.06      -17.06     17.06 o 
  -3   7  19       56.14       54.71     17.79 o 
  -2   7  19       10.92       18.80     16.29 o 
  -1   7  19       21.17       11.97     17.74 o 
   0   7  19        0.10       -1.92     17.10 o 
  -5   8  19       43.16       46.97     19.58 o 
  -4   8  19       21.89        4.54     18.10 o 
  -3   8  19       15.53        0.25     16.60 o 
  -2   8  19       22.98       20.57     16.87 o 
  -1   8  19       34.24       49.88     19.70 o 
  -7   0  20       18.20       28.27     31.42 o 
  -6   0  20        3.47       42.80     28.67 o 
  -5   0  20       32.35       69.89     17.66 o 
  -4   0  20       36.73       33.28     16.44 o 
  -3   0  20       24.61       -0.26     21.01 o 
  -2   0  20        0.21        5.89     21.27 o 
  -1   0  20        0.45      -21.53     21.53 o 
   0   0  20        4.58        0.00     21.80 o 
   1   0  20        8.40        0.92     27.88 o 
  -7   1  20        0.28       10.06     20.91 o 
  -6   1  20        0.12        3.20     19.60 o 
  -5   1  20        1.17       -3.53     11.60 o 
  -4   1  20       25.42       16.03     12.40 o 
  -3   1  20        0.03       -2.36     14.47 o 
  -2   1  20        0.19       10.66     14.42 o 
  -1   1  20        0.06        1.65     19.86 o 
   0   1  20        1.57       -6.47     15.09 o 
   1   1  20       20.61       30.95     18.92 o 
  -7   2  20       11.16       10.91     21.60 o 
  -6   2  20       32.35       77.83     30.27 o 
  -5   2  20       25.30       36.57     13.87 o 
  -4   2  20        0.13        0.05     12.82 o 
  -3   2  20        6.42        8.48     12.88 o 
  -2   2  20       17.82       14.67     14.79 o 
  -1   2  20        5.79      -15.03     15.03 o 
   0   2  20        0.87      -17.38     17.38 o 
   1   2  20       17.10       23.65     19.39 o 
  -6   3  20        1.50       -0.33     28.54 o 
  -5   3  20       56.54       69.27     15.40 o 
  -4   3  20        0.88      -12.85     12.85 o 
  -3   3  20       65.88       70.46     14.59 o 
  -2   3  20        9.88        2.42     12.53 o 
  -1   3  20       10.51       11.58     14.37 o 
   0   3  20       64.16      100.46     21.43 o 
   1   3  20        6.23       10.51     18.34 o 
  -6   4  20        1.03       19.77     28.41 o 
  -5   4  20       37.61       18.44     18.21 o 
  -4   4  20        2.14        4.90     13.82 o 
  -3   4  20       43.90       68.83     18.30 o 
  -2   4  20        0.18       -8.54     16.16 o 
  -1   4  20        3.52      -16.34     16.38 o 
   0   4  20       13.66      -12.63     21.66 o 
  -6   5  20        0.59       -3.60     29.19 o 
  -5   5  20       22.97       25.65     19.00 o 
  -4   5  20        1.68       -4.33     16.84 o 
  -3   5  20       44.49       66.71     29.26 o 
  -2   5  20        7.13       30.19     17.64 o 
  -1   5  20       11.32        7.90     18.33 o 
   0   5  20       30.39       23.96     18.90 o 
  -5   6  20        2.00       22.75     19.34 o 
  -4   6  20        0.55       12.30     19.11 o 
  -3   6  20        0.94       17.27     18.04 o 
  -2   6  20       82.31       82.38     32.01 o 
  -1   6  20        5.79       28.28     18.75 o 
  -3   7  20       36.79       46.80     19.49 o 
  -2   7  20        2.01      -20.36     20.36 o 
  -5   1  21        0.47       -0.46     14.75 o 
  -4   1  21        0.84        8.35     14.38 o 
  -3   1  21       38.45       19.18     16.35 o 
  -2   1  21        3.38       -7.00     16.93 o 
  -1   1  21        0.08       -6.14     18.14 o 
  -5   2  21        4.12       10.94     15.49 o 
  -4   2  21        6.48        1.54     13.58 o 
  -3   2  21       22.01       21.05     14.66 o 
  -2   2  21       22.25        2.82     17.34 o 
  -1   2  21       14.15       -4.55     17.98 o 
  -5   3  21       84.33      147.73     20.10 o 
  -4   3  21        1.13      -10.44     14.10 o 
  -3   3  21        4.01       -6.54     14.43 o 
  -2   3  21        3.33      -10.34     14.20 o 
  -1   3  21        1.73      -18.76     18.76 o 
  -4   4  21        2.43        7.01     15.40 o 
  -3   4  21       10.24       24.87     15.69 o 
  -2   4  21        0.18      -14.78     14.78 o 
                                                 
